# Supplementary material for: Effects of electronic screen exposure time on hypertensive disorders in pregnancy: a retrospective cohort study
Source: BMC Public Health. 2024 May 21;24:1367. doi: 10.1186/s12889-024-18793-3 (PMC11110264; doi:10.1186/s12889-024-18793-3)
Supplement: Supplementary file 1 — Supplementary Material 1 [file 12889_2024_18793_MOESM1_ESM.xlsx]

## Sheet: data
Additional file 1. Original data included in the manuscript.
NO	pre-pregnancy BMI	age	total computer time 1	total computer time 2	total computer time 3	computer time before sleep 1	computer time before sleep 2	computer time before sleep 3	total smartphone time 1	total smartphone time 2	total smartphone time 3	smartphone time before sleep 1	smartphone time before sleep 2	smartphone time before sleep 3	total TV time 1	total TV time 2	total TV time 3	TV time before sleep 1	TV time before sleep 2	TV time before sleep 3	family history of hypertension	family history of diabetes	number of full term infants	number of premature infants	number of abortions	number of living children	gestation week of termination	HDP	(pre)elcampsia	GDM
1	28.5483	31	8	8	4	0	0	0	6	6	6	3	3	3	0	0	2	0	0	1	4	4	0	0	1	0	40.1	0		1
2	22.8329	30	8	8	8	0	0	0	4	4	4	2	2	2	2	2	2	2	2	2	4	4	0	0	1	0	38.9	0		1
3	24.4141	31	5	5	5	2	2	2	8	8	8	3	3	3	2	2	2	2	2	2	4	4	1	0	1	1	40	0		0
4	18.4265	29	0	0	0	0	0	0	3	4	5	2	2	2	6	6	6	2	1	3	4	4	1	0	0	1	37.3	0		0
5	27.852	23	0	0	0	0	0	0	8	8	8	2	2	2	0	0	0	0	0	0	4	4	0	0	2	0	40.9	1	0	0
6	26.4463	43	0.5	0.5	0.5	0	0	0	4.5	4.5	4.5	1.5	1.5	1.5	0	1	2	0	1	2	4	4	2	0	3	2	32.1	1	1	0
7	21.6413	28	3	3	3	1	1	1	2	2	0	1	1	1	2	2	2	2	2	2	4	4	1	0	1	1	39.7	0		0
8	19.6283	32	6	5	5	0	0	0	4	4	4	1	1	1	1	1	1	1	1	1	4	1	0	0	0	0	39	0		0
9	19.6283	37	5	1	0	0	0	0	5	5	5	2	2	2	1	1	1	1	1	1	4	4	1	0	1	1	39.4	0		0
10	26.2985	32	5	4	4	1	1	1	5	5.5	5.5	1	1	1.5	2	2.5	2.5	1	1	0.5	1	4	2	0	1	2	40.3	0		0
11	20.83	27	8	8	3	0	0	0	3	3	3	3	2	2	0	0	0	0	0	0	4	4	0	0	0	0	40.6	0		0
12	22.9568	34	4	4	4	0	0	0	3	3	3	0.5	0.5	0.5	1	1	1	0.5	0.5	0.5	1	4	0	0	0	0	38.7	1	0	0
13	20.202	28	3	2	3	1	2	1	1	2	1	0	0	0	0	0	1	0	0	0	4	4	1	0	2	1	40.9	0		0
14	21.3382	34	10	10	8	0	0	2	5	5	8	4	4	5	0	0	1	0	0	2	3	3	1	0	1	1	40.1	0		0
15	18.75	35	1	1	1	0	0	0	5	5	6	1	2	2	0	2	2	0	1	1	4	4	1	0	1	1	39.1	0		0
16	24.2188	31	8	8	8	0	0	0	5	5	5	2	2	2	2	2	2	2	2	2	2	4	0	0	0	0	39.1	0		0
17	21.83	31	1	8	3	0	2	1	6	7	8	2	3	2	1	1	3	1	1	2	4	4	0	0	0	0	37.3	0		0
18	27.0993	34	8	8	8	0	0	0	8	8	8	3	3	3	0	0	0	0	0	0	4	4	0	0	0	0	38.6	0		0
19	24.3418	28	2	1	1	0	1	1	6	6	6	3	3	3	0	1	1	0	1	1	4	4	0	0	2	0	38.3	0		1
20	24.2188	30	0	0	0	0	0	0	4	4	4	1	1	1	1	1	1	0	0.5	0.5	4	4	1	0	0	1	39.4	0		0
21	19.0039	31	0.5	0.5	0	0	0	0	4	4	3	0	0	0	0	0	0	0	0	1	4	4	1	0	4	1	40.7	0		0
22	22.0317	29	0	0	0	0	0	0	1	1	1	0	0	0	0	0	0	0	0	0	4	4	0	0	0	0	37.9	0		1
23	22.5466	31	7	7	7	0	0	0	1.5	2	2	0.5	0.5	0.5	0	0	0	0	0	0	4	4	1	0	1	1	37.7	0		1
24	21.9076	29	0	0	0	0	0	0	5	5	5	3	3	3	0	0	0	0	0	0	2	4	1	0	3	1	40.3	0		0
25	15.5709	27	1	1	1	0	0	0	8	8	7	2	2	2	10	10	10	3	3	3	4	4	0	0	0	0	40.3	0		0
26	20.3125	31	2	2	2	0	0	0	7	7	7	2.5	2.5	2.5	2	1	1	2	1	1	4	4	0	0	0	0	40.1	0		0
27	21.83	28	4	3	1	0	0	0	7	6	4	2	2	2	2	1	1	1	1	0	4	4	0	0	0	0	37.7	0		0
28	21.875	25	8	8	0	0	0	0	8	8	6	2	2	1	0	0	3	0	0	2	4	4	0	0	0	0	40.7	0		0
29	21.1203	31	8	8	8	0	0	0	6	6	6	2	2	2	1	1	1	0.5	0.5	0.5	4	4	0	0	0	0	39.9	0		0
30	22.7732	32	8	8	4	0	0	0	12	12	10	4	4	4	0	0	0.5	0	0	0.5	4	4	0	0	0	0	40.6	0		0
31	17.4191	28	8	8	8	0	0	0	14	13	12	2	4	3	1	2	2	0	2	2	4	4	0	0	0	0	39.3	1	1	0
32	27.2817	29	8	8	8	0	0	0	6	6	6	1	1	1	0	0	0	0	0	0	4	4	1	0	0	1	38.9	0		0
33	21.4619	26	0	0	0	0	0	0	7	7	7	2	2	2	0	0	0	0	0	0	4	4	0	0	0	0	35	0		0
34	30.4878	32	3	3	0	0	0	0	6	6	8	2	2	4	0	0	2	0	0	1	4	4	1	0	2	1	39	0		0
35	23.5556	40	0	0	0	0	0	0	8	8	8	3	3	3	4	4	4	2	2	2	1	1	2	0	1	2	38.7	0		1
36	27.5312	26	0	0	0	0	0	0	3	3	3	2	2	3	0	0	0	0	0	0	1	1	0	0	0	0	39.1	0		0
37	24.3496	28	0	0	0	0	0	0	3	3	3	3	3	3	2	2	2	0	0	0	4	4	1	0	0	1	39.1	0		0
38	22.0386	26	0	0	0	0	0	0	6	9	12	2	2	2	2	1	1	1	1	1	4	4	0	0	0	0	39.1	0		0
39	20.9737	34	1	3	2	1	1	1	4	5	6	1	1	1	0	0	0	0	0	0	1	4	1	0	0	1	39.3	0		0
40	19.6846	29	1	8	6	0	0	0	10	10	10	2	2	2	0	0	0	0	0	0	4	4	0	0	0	0	38.7	0		0
41	19.4674	32	8	0	0	0	0	0	8	2	8	2	1	1	0	0	0	0	0	0	4	4	1	0	1	1	40.7	0		1
42	23.9188	31	1	1	1	0	0	0	5	5	5	1	1	1	3	3	3	0	0	0	4	2	0	0	0	0	38.7	0		0
43	24.1672	34	0	0	0	0	0	0	5	5	5	1	1	0.5	0	0	0	0	0	0	4	4	1	0	0	1	38.6	0		0
44	24.4473	25	1	0.5	0.5	0	0	0	6	6	8	6	6	6	1	0.5	1	0	0	0	4	4	0	0	0	0	40.1	0		1
45	25.0657	29	8	8	8	0	0	0	3	3	3	2	2	2	0	0	0	0	0	0	4	4	0	0	0	0	41	0		0
46	23.0112	25	10	10	10	2	2	2	5	5	5	2	2	2	2	2	2	2	2	2	4	4	0	0	0	0	40	0		0
47	18.4425	26	0	0	0	0	0	0	7	7	6	2	2	1	1	2	1	1	1	1	4	4	0	0	1	0	38.9	0		0
48	17.6254	25	6	1	1	0	0	0	4	6	6	2	2	2	1	3	3	0	1	1	4	4	0	0	0	0	41	0		0
49	25.4685	27	0.2	0.2	0.3	0	0	0	5	6	6	1	1	1	0	0	0	0	0	0	4	4	0	0	0	0	40.6	0		0
50	19.5312	25	1	1	1	0	0	0	1.5	1.5	1.5	2	2	2	2	2	1	1	1	1	4	4	0	0	0	0	40.9	0		0
51	26.079	26	0	0	0	0	0	0	5	7	0	1	2	4	0	0	0	0	0	0	4	4	0	0	0	0	38.7	1	0	1
52	26.5625	21	0	0	0	0	0	0	5	8	7	2	2	2	0	0	0	0	0	0	2	4	0	0	0	0	38.9	0		0
53	23.2254	33	8	8	8	1	1	1	3	3	4	1	1	2	1	1	2	1	1	1	1	4	1	0	0	1	39	0		0
54	22.4813	38	6	6	0	3	3	0	5	5	5	2	2	2	0	0	0	0	0	0	4	4	1	0	2	1	40.3	0		0
55	23.7954	34	1	1	0.5	1	0.5	0	6	5	4	3	3	2	3	3	2	1	1	1	4	2	0	0	1	0	39.3	0		0
56	21.3382	29	0	0	0	0	0	0	5	5	5	3	3	3	1	1	1	1	1	1	4	4	0	0	0	0	37.6	0		0
57	21.3039	29	3	3	0	0	0	0	10	10	6	3	3	3	0	0	2	0	0	2	1	1	1	0	1	1	37	0		0
58	18.8271	28	0	0	0	0	0	0	9	8	8	4	3	3	0	0	0	0	0	0	1	1	0	0	0	0	39	0		1
59	21.2183	32	8	8	8	0	0	0	5	5	4	2	2	1	2	2	4	2	2	2	4	4	0	0	1	0	40.3	0		0
60	23.8751	29	1	1	2	0	0	0	10	10	10	2	2	2	0	0	0	0	0	0	1	4	0	0	1	0	40.1	0		1
61	21.5139	37	0	0	0	0	0	0	4	4	5	1	1	2	2	3	3.5	1	2	3	4	4	0	0	3	0	40.3	0		1
62	21.3382	26	6	6	5	0	0	0	3	3	3	1	1	1	0	0	0	0	0	0	4	4	0	0	0	0	40	0		0
63	20.3125	28	7	7	7	0	0	0	6	6	6	1.5	1.5	1.5	1	1	1	0	0	0	2	4	0	0	0	0	40.3	0		0
64	19.7777	25	8	8	8	0	0	0	4	4	4	1	1	1	0	0	0	0	0	0	1	4	0	0	0	0	37.3	0		0
65	19.2277	36	4	4	1	0	0	0	4	4	1	1	1	1	1	1	2	1	1	1	4	1	1	0	1	1	39.4	0		0
66	19.5312	25	7	7	7	0	0	0	10	10	10	3	4	4	2	2	3	2	2	3	4	4	0	0	0	0	40.6	0		0
67	19.5965	27	0	1	0	0	0	0	12	12	12	3	3	3	3	3	3	1	1	1	4	4	0	0	0	0	39.9	0		0
68	21.2183	31	8	8	8	0	0	0	4	4	44	1	1	1	0	0	0	0	0	0	4	4	2	0	0	2	39.6	0		1
69	23.8281	33	7	7	7	0	0	0	4	4	6	1	1	1	0	0	0	0	0	0	4	1	1	0	1	1	38.7	0		0
70	20.5693	37	0	0	0	0	0	0	6	6	6	4	4	4	0	0	0	0	0	0	4	4	1	0	0	1	39.3	0		0
71	22.1003	30	8	8	8	0	0	0	6	6	6	3	3	3	3	3	3	1	1	1	2	4	0	0	1	0	39.4	0		0
72	30.0391	31	8	8	8	0	0	0	2	2	2	1	1	1	1	1	1	1	1	1	4	4	0	0	0	0	38.3	0		0
73	21.0772	32	2	2	1	1	0.5	0.5	6	6	6	1	1	1	0	0	0	0	0	0	4	4	0	0	0	0	40.9	0		0
74	29.2196	34	8	8	8	0	0	0	3	3	3	2	2	2	0	0	0	0	0	0	4	4	1	0	0	1	40.6	0		0
75	21.9713	28	3	3	3	0	0	0	4	4	4	0	0	0	0	0	0	0	0	0	2	4	1	0	0	1	40.7	0		0
76	28.125	28	8	8	1	0	0	0	10	10	10	1	1	1	2	2	2	0	0	0	4	4	0	0	0	0	40.9	0		0
77	19.052	26	4	3	0	0	0	0	8	4	0	2	0	0	0	0	0	0	0	0	4	4	1	0	3	1	38	1	1	0
78	24.6094	35	0	0	0	0	0	0	5	5	5	5	5	5	1	1	1	1	1	1	4	4	1	0	1	1	39	0		1
79	25.4028	32	0	0	0	0	0	0	4	4	4	1	1	1	0	0	0	0	0	0	1	2	1	0	1	1	37.3	0		1
80	24.0234	23	0	0	0	0	0	0	4	4	4	2	2	2	0	2	3	0	1	1	4	4	0	0	0	0	39.7	0		0
81	20.3125	28	8	8	4	0	0	0	10	10	10	2	2	1	0	0	0	0	0	0	4	4	0	0	1	0	39.6	1	0	1
82	20	34	7	7	7	0	0	0	5	5	5	3	3	3	1	1	1	1	1	1	4	4	0	0	0	0	38.6	0		0
83	24.0346	32	0	0	0	0	0	0	5	5	5	2	2	2	0	0	0	0	0	0	1	4	0	0	0	0	39	0		0
84	19.8347	31	0	0	0	0	0	0	5	3	2	2	1	1	0	0	0	0	0	0	2	4	1	0	1	1	39.6	0		0
85	20.83	28	8	8	8	0	0	0	2	3	3	1	2	2	0	0	2	0	0	2	4	4	0	0	1	0	39.3	0		0
86	30.6748	33	3	2	1	1	0.5	0.5	10	8	8	2	2	2	1	1	1	0	0	0	3	1	0	0	1	0	39.4	0		1
87	23.1473	27	1	0	0	0	0	0	12	12	12	2	2	2	0	0	0	0	0	0	4	4	0	0	0	0	40	0		0
88	25.204	35	0	0	0	0	0	0	0	12	11	3	4	3	0	0	0	0	0	0	4	4	2	0	0	2	36	0		0
89	20.0288	36	0	0	0	0	0	0	4	4	4	2	2	2	0	0	0	0	0	0	4	4	1	0	0	1	41.3	0		0
90	22.4448	2	4	3	3	3	3	3	0	3.5	3.5	0	0	0	3	3	3	0	0	0	2	4	0	0	1	0	39	0		0
91	17.6693	33	6	6	0	0	0	0	2	4	4	1	1	1.5	1	2.5	1.5	0.5	1.5	1.5	4	4	0	0	0	0	41	0		0
92	19.9219	34	0	0	0	0	0	0	3	3	3	2	2	2	1	1	1	1	1	1	3	2	0	0	3	0	40.1	0		1
93	17.1029	27	2	1	1	0	0	0	6	6	5	3	3	2	3	2	1	1	1	0	4	4	0	0	0	0	38.6	0		0
94	22.1003	39	10	10	8	0	0	0	4	3	3	2	2	2	0	0	0	0	0	0	2	4	0	0	2	0	38.9	1	0	0
95	19.4362	24	10	0	0	0	0	0	3	8	7	2	3	2	2	2	2	2	2	2	4	4	1	0	2	1	38.9	0		0
96	20.0773	31	8	8	8	0	0	0	6	6	6	2	2	2	0	0	0	0	0	0	4	4	0	0	0	0	40.9	0		0
97	21.6441	28	8	8	8	0	0	0	4	4	4	4	4	4	0	0	0	0	0	0	4	4	0	0	0	0	38.1	0		1
98	18.5547	38	0	0	0	0	0	0	1	1	1	0	0	0	0	0	0	0	0	0	4	4	0	0	1	0	39.6	0		0
99	24.2382	33	3	7	2	2	4	1	2	2	3	2	1	4	0	1	1	1	1	1	4	4	0	0	0	0	38.9	0		0
100	16.8962	25	8	0	0	0	0	0	10	10	10	3	4	5	1	1	2	1	2	2	4	4	1	0	1	1	38.7	0		0
101	26.3672	32	2	2	2	0	0	0	4	4	4	2	3	3	2	2	2	2	2	2	4	4	0	0	0	0	41	0		1
102	21.875	31	8	8	0	0	0	0	3	3	5	2	2	2	0	0	2	0	0	1	1	4	1	0	1	1	37.6	0		0
103	30.2978	35	7	7	7	2	2	2	7	7	7	1	1	1	0	1	1	0	0	0	4	4	0	0	4	0	37.9	0		0
104	21.875	27	0	0	0	0	0	0	3	3	3	1	1	1	0	0	0	0	0	0	4	4	0	0	0	0	38.7	0		0
105	20.061	30	8	8	8	0	0	0	10	10	10	1	1	1	0	0	0	0	0	0	4	4	1	0	0	1	39	0		0
106	17.3134	32	8	8	8	0	0	0	6	8	8	2	4	3	0	0	0	0	0	0	1	4	0	0	0	0	40.1	0		1
107	19.563	3	4	8	3	2	2	2	0	0	0	2	1	2	0	0	0	0	0	0	3	4	1	0	0	1	37.9	0		1
108	20.0288	25	0	0	0	0	0	0	5	6	7	2	3	4	0	0	0	0	0	0	4	4	0	0	0	0	40.6	0		0
109	25.2826	42	6	6	6	0.5	0.5	0.5	4	4	4	2	2	2	1	2	3.5	1	2.5	2.5	2	2	1	0	0	1	35.3	0		1
110	16.1843	30	1	1	1	0	0	0	12	12	12	4	4	4	0	0	0	0	0	0	4	4	1	0	0	1	40.4	0		0
111	19.0677	25	0	0	0	0	0	0	1.5	1.5	5.5	1	1	2	0	0	0	0	0	0	1	1	1	0	0	1	40.1	1	1	1
112	22.4913	28	0	0	0	0	0	0	3	4	3	4	3	3	2	1	2	1	1	1	4	4	1	0	1	1	37.9	1	1	0
113	19.0039	29	6	6	6	0	0	0	4	4	4	2	2	2	0	0	0	0	0	0	4	4	0	0	0	0	34.6	1	0	0
114	24.2188	30	1.5	1.5	1.5	0	0	0	10	10	10	2.5	2.5	2.5	5.5	5.5	5.5	2	2	1.5	4	4	0	0	0	0	39.3	1	1	1
115	19.2277	28	8	8	8	2	2	3	8	10	12	4	4	5	2	3	5	2	3	1	4	4	0	0	2	0	39.6	1	0	0
116	26.4024	38	1.5	1.5	1.5	0	0	0	4	4	4	0.5	0.5	0.5	0	0	0	0	0	0	3	4	1	0	1	1	38.6	1	1	1
117	23.4586	35	6	5	0	0	0	0	3	3	4	1	1	1	2	2	2	1	1	1	1	4	0	0	2	0	38.3	1	1	0
118	22.3133	32	3	2	2	1	1	1	4	3	3	1	1	1	0	0	0	0	0	0	4	4	1	0	1	1	38.9	1	0	0
119	23.6275	31	8	8	8	0	0	0	4	4	6	2	2	2	1	1	1	0	0	0	4	4	0	0	0	0	39	1	1	0
120	21.7738	30	7	7	7	0	0	0	6	5	5	1	1	1	1	1	1	0	0	0	4	4	0	0	0	0	40.6	0		1
121	19.052	30	0	0	0	0	0	0	3	2	3	1	1	1	4	4	4	1	1	1	1	1	0	0	0	0	39.6	0		0
122	18.902	30	0	0	0	0	0	0	5	5	5	1	1	1	0	0	0	0	0	0	4	4	0	0	1	0	39.3	0		0
123	18.3768	21	1	1	1	0	0	0	7	7	7	3	3	3	0	0	0	1	1	1	4	4	0	0	0	0	41	0		0
124	18.5547	21	4	4	4	2	2	2	5	5	5	2	1	1	1	1	1	0.5	0.5	0.5	4	4	1	0	1	1	40.4	0		0
125	26.1719	29	2	2	0	0	0	0	4	4	4	2	2	1	0	0	5	0	0	1	2	4	0	0	0	0	40.4	0		0
126	19.052	25	0	0	0	0	0	0	6	6	6	2	2	2	0	0	0	0	0	0	4	4	0	0	1	0	41.1	0		0
127	19.5184	39	8	6	5	1	0	0	6	5	5	3	2	2	1	0	0	0	0	0	4	4	1	0	2	1	40	0		1
128	23.0469	39	0	1	0.5	0	0	0	4	2	2	0	0.5	0.5	0	0	0	0	0	0	1	1	1	0	1	1	37.6	0		0
129	16.8242	28	6	6	0	0	0	0	6	6	4	4	4	3	0	0	4	0	0	4	4	4	0	0	0	0	41.1	0		0
130	19.052	31	8	8	8	0	0	0	2	2	2	1	1	1	2	2	2	0	0	0	4	4	0	0	0	0	40.3	0		0
131	26.8136	32	3	3	2	2	2	1	2	2	1	2	2	1	0.5	0.5	0.5	0	0	0	1	4	1	0	2	1	39.7	0		0
132	22.0604	22	15	12	8	4	3	2	12	10	7	2	1	1	0	0	0	2	1	0.5	4	4	0	0	0	0	37.1	0		0
133	21.0962	30	0	1	1	0	0	0	6	6	6	2	2	2	0	1	0	0	0	0	3	4	0	0	1	0	40.1	0		1
134	17.8465	32	8	8	5	0	0	0	8	8	6	4	4	4	0	0	0	0	0	0	4	4	0	0	0	0	39.7	0		0
135	20.7008	28	8	8	7	0	0	0	15	15	15	3	3	3	1	1	2	1	1	2	4	4	0	0	1	0	37.6	0		0
136	22.4323	40	0	0	0	0	0	0	2	2	2	1	0.5	1	0	0	0	0	0	0	3	4	1	0	0	1	40.1	0		0
137	25.0967	28	8	8	8	0.5	0.5	0.5	3	3	2	2	2	1.5	1	1	1	1	1	1	4	4	0	0	1	0	38.4	0		0
138	24.093	32	0.5	2	2	0	0	0	6	6	6	2	2	1	1	1	1	1	1	1	1	3	0	0	0	0	37.3	1	1	0
139	24.8358	48	0	0	0	0	0	0	1.5	1.5	1.5	2	2	1.5	0	0	0	0	0	0	4	4	1	0	0	1	39.3	1	0	0
140	26.8136	26	0	0	0	0	0	0	5	5	5	3	3	3	7	7	7	2	2	2	1	4	0	0	0	0	36.1	0		1
141	25.3906	33	0	0	0	0	0	0	4	4	3	1	1	1	3	3	3	1	1	1	1	4	0	0	2	0	39	0		1
142	18.5628	31	10	10	10	2	2	2	2	2	2	1	1	1	0	0	0	0	0	0	2	4	0	0	0	0	37.1	0		0
143	25.5588	32	0	0	0	0	0	0	5	2	2	1	1	1	1	1	1	0	1	0	4	4	1	0	1	1	39.4	0		1
144	20.3954	23	0	0	0	0	0	0	2	3	3	0.5	1	2	0	2	2	0	0.5	0.5	4	4	0	0	0	0	38.1	0		0
145	17.6254	23	0	9.5	0	0	0	0	8	11	11	2	2	1	2	2	1	1	1	1	4	4	0	0	0	0	40.3	0		0
146	21.8724	24	0	0	0	0	0	0	8	8	8	3	3	3	0	0	0	0	0	0	4	4	0	0	2	0	39.3	0		1
147	20.3727	24	5	5	5	0	0	0	3	3	3	1	1	1	0	0	0	0	0	0	1	4	0	0	0	0	38.7	0		0
148	19.5312	30	0	0	0	0	0	0	2	2	2	2	2	2	2	1	3	2	1	3	4	4	0	0	0	0	40.6	0		0
149	25.3906	27	10	10	10	0	0	0	5	5	5	3	3	3	1	1	1	1	1	1	4	4	0	0	0	0	40.1	1	0	1
150	28.3737	23	2	2	2	0	0	0	10	10	10	3.5	3.5	3.5	0	0	0	0	0	0	4	4	0	0	1	0	39.1	1	0	0
151	27.2392	34	0	2	1	0	0	0	8	7	7	1	2	1.5	0	2	1	0	0	0	4	4	0	0	0	0	38	1	1	0
152	20.202	29	0	0	0	0	0	0	3	4	3	2	1	2	1	1	2	0	1	1	4	4	0	0	1	0	37.6	0		1
153	20.5457	32	0	0	0	0	0	0	8	10	10	1	2	2	0	0	0	0	0	0	4	4	1	0	2	1	40	0		0
154	18.4425	26	7	7	7	0	0	0	1	1	1	1	1	1	1	1	1	1	0	1	2	4	0	0	0	0	40.1	0		0
155	19.1478	39	10	6	4	0	0	0	3	3	3	0.5	0.5	0.5	0	0	2	0	0	0	2	4	2	0	2	2	38.4	0		1
156	20.202	31	8	5	2	0	0	0	3	6	6	2	5	5	1	1.5	3	0	1.5	0	1	4	0	0	3	0	37.7	0		0
157	25.0762	35	0	0	0	0	0	0	2	2	2.5	0	0	0	0	0	0	0	0	0	4	4	2	0	0	2	40.7	0		0
158	23.4375	27	0	0	0	0	0	0	5	5	5	2	2	2	1	1	0	1	1	0	4	4	0	0	0	0	40.7	0		0
159	21.1073	33	0	0	0	0	0	0	3	3	3	2	2	2	0	0	0	0	0	0	4	4	0	0	0	0	39.7	0		0
160	23.7954	25	8	0	0	0	0	0	2	5.5	5.5	2	2	2	2	2	2	1	1	1	4	4	0	0	1	0	39.3	1	1	1
161	17.9282	30	7	7	7	0	0	0	10	10	10	1	2	1	0	0	0	0	0	0	4	4	0	0	0	0	41.1	0		0
162	19.8413	26	0	0	0	0	0	0	6	5	5	2	2	2	0	0	0	0	0	0	4	4	0	0	0	0	37.7	0		0
163	22.2656	27	9	9	9	0	0	0	4	4	4	4	4	4	0	0	1	0	0	1	4	4	0	0	0	0	37	0		0
164	23.833	30	8	8	0	0	0	0	4.5	4.5	4.5	2.5	2	1.5	0	1	1	0	0	0.5	4	4	0	0	0	0	39.4	0		0
165	29.0174	24	0	0	0	0	0	0	6.5	6.5	6.5	0	1	1	2	1.5	1.5	1	1	1	4	4	0	0	0	0	40.7	0		0
166	22.8624	36	3	2	1	0	0	0	12	10	8	3	2	1	2	3	1	1	2	1	3	2	0	0	1	0	39.9	0		0
167	24.4646	34	0	0	0	0	0	0	6	6	3	2	2	3	0	2	0	0	2	0	1	4	1	0	2	1	39.3	0		0
168	22.0604	33	0	0	0	0	0	0	8	7.5	7	2	1	1	1	1	1	0.5	0.5	1	4	4	1	0	0	1	39.9	1	1	0
169	31.6406	29	8	8	8	0	0	0	9	9	9	3.5	3.5	3.5	2	2	2	1	1	1	4	4	0	0	1	0	40.6	0		0
170	21.875	29	0	0	1	0	0	0	15	15	15	2	2	2	5	5	5	3	3	3	4	4	1	1	1	1	38.1	1	1	0
171	29.0533	34	0	0	0	0	0	0	3	3	3	1	1	1	2	2	2	1	1	1	4	4	0	0	0	0	37.3	1	1	1
172	20.5049	25	0	0	0	0	0	0	10	10	8	2	2	2	0	0	0	0	0	0	2	4	0	0	0	0	37.4	1	1	0
173	26.3465	34	6	6	0	2	2	0	10	10	3	2	2	1	2	2	0	2	2	0	3	4	1	0	0	1	35.1	1	1	1
174	21.2183	27	4	4	2	0	0	0	4	4	6	2	2	2	3	3	2	2	2	1	4	4	0	0	1	0	33.1	1	1	0
175	32.2581	32	3.5	3.5	3.5	0	0	0	6.5	6.5	6.5	1	1	1	0	0	2	0	0	1	1	4	2	0	1	2	36.3	1	1	0
176	17.1468	29	10	5	3	3	3	0.5	1	1	1	0	0	0	0	0	0	0	0	0	4	4	0	0	1	0	39.3	1	0	1
177	21.2306	24	0	0	0	0	0	0	5	5	4	3	3	3	1	1	2	0	0	1	2	4	0	0	0	0	37.9	1	1	0
178	19.1406	28	5.5	5.5	5.5	0	0	0	2.5	2.5	2.5	0.5	0.5	0.5	0	0	0	0	0	0	2	4	0	0	0	0	40.4	1	0	0
179	23.5304	40	6	6	6	0	0	0	2	1	1	2	2	2	0	0	0	0	0	0	1	2	2	0	1	2	37.1	1	1	1
180	28.9341	30	0	0	0	0	0	0	5	5	5	2	2	2	2	2	2	1	1	1	4	4	0	0	1	0	39	1	1	1
181	23.2335	36	6	6	5	0	0	0	10	8	6	1	1	1	1	1	0	1	1	0	4	4	1	0	2	1	39.1	0		0
182	25.711	32	5	5	5	3	3	3	5	5	5	3	3	3	0	0	0	0	0	0	1	2	0	0	0	0	31.4	1	1	0
183	19.8141	31	3	3	2	0	0	0	2	2	2	1	1	1	1	1	1	1	1	1	4	4	1	0	1	1	38.7	0		1
184	24.0882	27	0	0	0	0	0	0	5	5	6	2	3	3	1	1	1	1	1	1	1	4	0	0	0	0	35.1	0		0
185	27.1809	31	8	8	8	0	0	0	4	4	4	1	1	1	0	0	0	0	0	0	4	4	1	0	0	1	40.8	0		0
186	17.5697	26	8	8	8	0	0	0	17	17	17	5	5	5	3	3	3	0	0	0	3	4	0	0	0	0	30.8	0		0
187	21.4536	36	4	0	0	0	0	0	6	7	8	1	2	2	1	3	5	1	2	2	4	4	0	0	0	0	38.1	0		0
188	21.0938	32	5	5	0	0	0	0	4	4	4	4	4	4	0	0	0	0	0	0	4	4	0	0	0	0	38.4	0		0
189	21.4844	27	8	8	8	0	0	0	0	0	0	0	0	0	0	0	0	0	0	0	4	4	0	0	0	0	39	0		0
190	19.7239	29	3	3	0	0	0	0	4	5	6	1	1	2	0	0	0	0	0	0	4	4	1	0	0	1	39.8	0		0
191	19.6283	37	0	0	0	0	0	0	8	8	8	4	4	4	1	2	0	1	2	0	4	4	1	0	7	1	36.4	0		0
192	16.609	32	0	0	0	0	0	0	6	6	6	3	3	3	5	5	5	1	1	1	4	4	1	0	1	1	39.1	0		1
193	20.0773	28	0	0	0	0	0	0	5	5	5	1	1	1	0	0	0	0	0	0	4	4	1	0	0	1	39.7	0		1
194	19.5312	32	0	0	0	0	0	0	10	10	10	1	1	1	0	0	0	0	0	0	4	4	1	0	2	1	38.5	0		0
195	19.5312	38	4	4	3	2	2	3	4	4	4	3	2	3	2	2	2	1	1	1	4	4	1	0	2	1	39.7	0		0
196	19.8141	37	8	8	8	0	0	0	5	5	5	5	5	5	0	0	0	0	0	0	4	2	1	0	0	1	40.4	0		0
197	18.3391	26	0	0	0	0	0	0	1	1	1	0.5	0.5	1.5	1	1	1	1	1	0.5	4	4	0	0	0	0	39.4	0		1
198	25.8065	25	0	0	0	0	0	0	6	6	5	1	1	1	0	0	0	0	0	0	4	4	1	0	0	1	39.4	0		0
199	22.8928	29	3	3	3	0	0	0	8	6	4	1	1	0.5	3	2	1	4	2	1	4	2	1	0	2	1	39.8	0		1
200	23.4375	29	5	3	2	1	1	1	5	4	3	1	1	1	0	0	0	0	0	0	4	4	1	0	0	1	39	0		0
201	28.125	31	0	0	0	0	0	0	8	6	8	3	2	3	0	0	0	0	0	0	4	4	0	0	1	0	39.3	0		1
202	23.1834	28	6	6	4	0	0	0	7	7	7	2	2	1	0	0	0	0	0	0	4	4	0	0	0	0	40	0		0
203	23.3887	34	8	8	5	0	0	0	3	3	4	0	0	0	0	0	0	0	0	0	4	4	1	0	1	1	40.3	0		0
204	19.487	27	9	9	9	0	0	0	4	4	4	4	4	4	0	0	0	0	0	0	4	4	0	0	1	0	40.4	0		0
205	22.0386	37	0	0	0	0	0	0	5	4	4	2	3	1	0	0	2	0	0	2	4	2	1	0	4	1	39.1	0		0
206	23.8751	26	0	0	0	0	0	0	4	5	6	2	3	4	0	0	0	0	0	0	4	4	0	0	0	0	40.7	0		0
207	27.4348	32	12	12	5	0	0	0	6	6	8	3	3	4	0	0	0	0	0	0	4	4	1	0	1	1	39	0		1
208	29.7339	30	0.5	0.5	0.5	0	0	0	10	10	10	3	3	3	2	2	0	0	0	0	1	4	0	0	0	0	40.1	0		1
209	21.4844	31	3	2	2	0	0	0	5	5	5	2	2	2	0	0	0	0	0	0	1	1	1	0	0	1	36	0		0
210	22.0386	37	0	0	0	0	0	0	5	5	4	1	1	1	0	0	0	0	0	0	4	2	1	0	4	1	39.1	0		0
211	22.8928	33	9	9	9	0	0	0	2	2	2	1	1	1	0	0	0	0	0	0	1	4	1	0	2	1	39.6	0		0
212	43.3425	35	2	1	1	2	1	1	2	2	2	2	2	2	0	0	0	0	0	0	2	4	1	0	0	1	39.1	0		0
213	25.7117	27	0	0	0	0	0	0	8	11	11	2	4	3	0	0	0	0	0	0	4	4	1	0	2	1	40.4	0		0
214	18.2183	28	6	6	5	0	0	0	6	6	6	3	3	3	0	2	2	0	0	0	4	4	0	0	0	0	38.1	0		0
215	21.4844	29	0	0	0	0	0	0	5	5	6	3	4	5	3	2	4	2	3	4	4	4	1	0	2	1	37.7	0		0
216	22.0386	26	7	7	7	0	0	0	10	10	10	2	2	2	0	1	1	0	1	1	1	4	1	0	0	1	40.4	0		0
217	22.0317	30	8	8	0	3	3	0	10	10	10	6	6	6	3	3	3	3	3	3	4	4	0	0	0	0	39.4	0		0
218	20.4294	26	0	0	0	0	0	0	10	10	10	2	2	2	0	0	0	0	0	0	4	4	0	0	1	0	40.1	0		0
219	22.5896	23	0	0	0	0	0	0	3	3	3	1	1	1	0	0	0	0	0	0	4	4	1	0	2	1	39.8	1	1	0
220	20.202	29	6	6	3	0	0	0	5	5	5	0	0	0	0	0	0	0	0	0	4	4	0	0	0	0	39.5	0		0
221	28.8415	26	5	5	5	0	0	0	1	1	1	0	0	0	0	0	0	0	0	0	4	4	1	0	1	1	39.4	0		0
222	23.4375	29	1	1	0	0	0	0	6	6	8	2	3	3	1	1	1	1	1	1	4	4	0	0	0	0	39	0		0
223	24.2188	29	0	0	0	0	0	0	10	10	10	3	3	3	3	3	3	1	1	1	4	4	0	0	2	0	38	0		0
224	28.9062	25	8	8	8	0	0	0	8	8	8	6	6	6	0	0	0	0	0	0	1	4	0	0	0	0	39.4	0		0
225	18.5178	28	8	8	8	0	0	0	5	5	5	3	3	3	3	3	3	1	1	1	4	4	0	0	0	0	41.3	0		0
226	18.8189	24	0	0	0	0	0	0	10	10	11	0	0	0	0	0	0	0	0	0	4	4	1	0	2	1	40.7	0		0
227	16.2982	30	4	4	4	3	3	3	4	4	4	3	3	3	0	0	0	0	0	0	2	4	0	0	0	0	39	0		1
228	20.3244	25	5	5	5	0	0	0	4	4	4	2	2	2	0	0	0	0	0	0	4	4	0	0	0	0	40	0		0
229	21.6311	34	4	4	4	0	0	0	5	5	5	2	2	2	0	0	0	0	0	0	1	4	1	0	3	1	36.8	0		1
230	20.5457	31	8	0	0	0	0	0	5	5	5	1	1	1	0	0	0	0	0	0	4	2	1	0	2	1	38.3	0		0
231	16.5607	28	4	8	0	0	0	0	4	4	4	4	4	4	0	0	0	0	0	0	4	4	0	0	0	0	39	0		0
232	25.3902	28	2	5	4	0	0	0	8	8	8	4	4	4	2	3	4	1	2	3	1	4	0	0	0	0	38.5	0		0
233	18.3594	27	8	8	8	0	0	0	8	8	8	3	3	3	0	0	0	0	0	0	4	4	0	0	0	0	39.8	0		0
234	21.4844	34	8	8	8	0	0	0	8	8	8	3	3	3	0	0	0	0	0	0	1	4	0	0	0	0	41	0		0
235	24.7676	39	8	8	8	0	0	0	6	6	6	4	4	4	0	0	0	0	0	0	4	4	1	0	0	1	40.3	0		1
236	27.2392	34	8	8	5	0	0	0	10	10	13	2	2	3	0	0	2	0	0	0	4	4	1	0	1	1	40.8	0		0
237	22.0317	24	1	3	3	0	0	0	6	5	4	6	1	1	0	0	0	0	0	0	4	4	1	0	0	1	39	0		0
238	19.4734	33	2	2	2	2	2	2	2	2	2	2	2	2	0	1	1	0	1	1	4	4	1	0	1	1	39.4	0		0
239	19.7232	29	5	5	4	0	0	0	6	6	6	2	2	2	4	4	4	2	2	2	4	4	0	0	1	0	39.1	0		0
240	17.9282	22	0	0	0	0	0	0	1	1	1	1	1	1	5	5	5	0	0	0	2	4	0	0	1	0	39.5	0		0
241	20.0288	33	8	0	0	0	0	0	10	8	8	2	2	2	1	1	1	1	1	1	3	4	0	0	2	0	39.8	0		1
242	22.3757	37	0	0	0	0	0	0	6	6	6	2	2	2	1	1	1	1	1	1	2	1	1	0	0	1	39.1	0		0
243	22.2656	29	0	0	0	0	0	0	10	10	9	2	2	2	0	0	0	0	0	0	4	4	0	0	1	0	39.5	0		1
244	20.4294	31	8	8	8	0	0	0	4	4	4	3	3	3	1	1	1	0	0	0	1	4	0	0	0	0	38.8	0		0
245	24.0346	28	0	0	0	0	0	0	18	18	18	4	4	4	4	4	4	1	1	1	4	4	0	0	0	0	40.3	0		0
246	19.5312	31	5	5	5	0	0	0	2	2	2	0	0	0	0	0	0	0	0	0	4	4	1	0	0	1	40.1	0		0
247	24.4646	30	2	2	2	1.5	1.5	1.5	10	10	10	2	2	2	0	0	0	0	0	0	4	4	2	0	1	2	39.3	0		0
248	26.5625	24	0	0	0	0	0	0	7	7	6	2	2	2	2	3	1	0	0	0	4	4	0	0	1	0	39.3	0		0
249	22.2656	33	0	0	0	0	0	0	6	6	7	3	2	3	0	0	0	0	0	0	4	4	0	0	4	0	40.1	0		0
250	20.1771	37	0	0	0	0	0	0	7	7	7	2	2	2	0	2	2	0	2	2	4	4	0	0	0	0	40	0		0
251	23.9188	30	8	8	6	0	0	0	10	10	10	1	1	1	0	0	0	0	0	0	1	1	1	0	2	1	40.3	0		1
252	22.4913	24	2	2	0	0	0	0	6	6	12	2	2	4	0	0	0	0	0	0	4	2	0	0	0	0	39.7	0		0
253	20.9572	37	0	0	0	0	0	0	2	2	1	0	0	0	0	0	0	0	0	0	4	4	3	0	2	3	38	0		0
254	22.0386	33	7	7	7	0	0	0	4	4	4	2	2	2	0	0	0	0	0	0	1	4	1	0	1	1	41.1	0		0
255	24.093	32	0	0	0	0	0	0	6	6	4	3	3	2	0	0	0	0	0	0	4	2	1	0	0	1	39.5	0		0
256	20.7756	28	0	0	0	0	0	0	7	7	6	3	3	3	0	0	0	0	0	0	4	4	0	0	1	0	41	0		0
257	20.5693	32	3	3	3	1	1	1	6	6	6	1	1	1	2	2	2	1	1	1	4	4	1	0	0	1	40.8	0		0
258	16.2278	30	0	0	0	0	0	0	3	2	1	3	2	1	1	1	0	0	0	0	4	4	0	0	0	0	38.3	0		0
259	24.0882	33	0	0	0	0	0	0	5	6	6	2	2	3	2	3	3	1	1	2	4	4	2	0	1	2	40	0		0
260	16.0156	28	3	3	3	0	0	0	6	6	6	2	2	2	0	0	0	0	0	0	4	4	0	0	0	0	40.3	0		0
261	24.4646	28	7	7	7	0	0	0	5	5	5	3	3	3	0	0	0	0	0	0	4	2	0	0	0	0	40.1	0		1
262	16.4237	35	5	4	3	0	0	0	4	2	3	1	1	1	0	0	0	0	0	0	2	4	0	0	0	0	39.1	0		0
263	21.4844	29	8	8	8	1	0	0	1	0.5	0.5	1	0.5	0.5	0	0	0	0	0	0	4	4	0	0	0	0	40.3	0		0
264	23.9995	28	0.2	0.2	0	0	0	0	2.5	2	1.5	0.8	0.8	0.2	2.5	2	1.5	1	0.5	0.2	3	1	0	0	0	0	39.8	0		0
265	29.271	34	8	8	8	0	0	0	10	10	10	2	2	2	0	0	0	0	0	0	2	2	0	0	1	0	39.3	0		1
266	25.3906	26	0	0	0	0	0	0	3	3	3	1	1	1	1	1	1	0.5	0.5	0.5	4	4	0	0	0	0	39	0		1
267	21.6041	29	10	0	2	0	0	0	12	12	12	1	1	1	1	1	3	0	0	0	4	4	0	0	0	0	41.3	0		0
268	20.0777	32	0	0	0	0	0	0	2	2	2	1	1	1	2	2	2	1	1	1	4	4	1	0	1	1	39.8	0		0
269	23.5078	34	0	0	0	0	0	0	8	8	7	3	3	3	1	1	1	1	1	1	3	4	0	0	0	0	39.8	0		0
270	20.7008	29	8	8	8	0	0	0	6	6	6	4	4	4	0	0	1	0	0	1	2	4	0	0	0	0	40.8	0		0
271	26.8386	32	6	0	0	0	0	0	6	6	6	2	2	2	1	2	1	0	0	0	2	4	1	0	1	1	40.1	0		1
272	23.3377	28	0	0	0	0	0	0	3	8	8	1	3	3	0	2	2	0	2	2	4	4	0	0	1	0	41.3	0		0
273	19.1406	28	0	0	0	0	0	0	3	2	2	2	1.5	1.5	0	0	0	0	0	0	4	4	1	0	1	1	40.4	0		0
274	20.4294	29	1	1	1	0	0	0	3	3	3	0.5	5	0.5	0	0	0	0	0	0	4	4	0	0	0	0	37.8	0		0
275	19.1406	34	1	2	0.5	0	0	0	3	2	2	0.5	0.6	0.5	1	2	1	0	0.5	0	4	4	1	0	1	1	39.4	0		1
276	21.4844	37	0	0	0	0	0	0	8	8	8	2	2	2	0	0	0	0	0	0	4	4	3	0	0	3	37.1	0		1
277	18.8271	31	9	9	9	0	0	0	4	4	4	2	2	2	0	0	0	0	0	0	1	4	0	0	0	0	40.3	0		0
278	24.7676	33	0	4	4	0	0	0	3	3	3	1	1	1	0	0	0	0	0	0	4	4	0	0	1	0	38.7	0		1
279	21.7784	30	1	0	0	0	0	0	6	4	4	1	1	0	2	1	0	0	0	0	4	4	0	0	1	0	36.3	0		0
280	23.3355	33	8	8	8	0	0	0	0	0	0	0	0	0	0	0	0	0	0	0	1	4	1	0	2	1	39.4	0		0
281	18.5178	29	10	10	10	0	0	0	3	3	3	1	1	1	0	0	0	0	0	0	1	4	0	0	0	0	40.4	0		0
282	23.2335	24	0	0	0	0	0	0	2	3	4	1	1	1	0	0	1	0	0	0	3	2	0	0	0	0	39.7	0		0
283	30.4832	37	0	0	0	0	0	0	4	4	6	2	4	2	0	0	0	0	0	0	3	4	0	0	0	0	40.8	0		0
284	24.1672	22	8	0	0	0	0	0	0	0	6	0	0	3	0	4	5	0	1	2	4	4	0	0	0	0	41	0		0
285	21.048	30	0	0	0	0	0	0	4	4	5	3	2	2	2	2	2	1	1	1	2	4	0	0	1	0	39.7	0		0
286	16.3847	31	2	1	1	0	0	0	9	9	9	4	4	4	3	3	3	1	1	1	4	4	0	0	0	0	39.7	0		0
287	19.1406	42	5	5	5	2	3	2	1	1	1	1	1	1	0	0	0	0	0	0	3	4	2	0	3	2	36.7	0		0
288	25.3906	34	2	1	0	0	0	0	0	6	6	3	3	3	0	0	0	0	0	0	4	2	0	0	0	0	38.4	0		1
289	17.2111	35	0	0	0	0	0	0	2	2	3	0	0	2	2	3	3	2	2	1	4	2	0	0	1	0	40.1	0		1
290	24.0346	25	9	9	8	0	0	0	8	8	10	3	3	2	0	0	0	0	0	0	4	4	0	0	0	0	40.1	0		1
291	23.4221	29	8	8	0	0	0	0	5	5	5	1	1	2	0	0	0	0	0	0	4	4	0	0	0	0	39.1	0		0
292	20.3125	37	3.5	5.5	5.5	0	0	0	4.5	3.5	3.5	1	0.5	0.5	2	0.5	1.5	0	0	0	3	4	0	0	3	0	39	0		0
293	18.2899	29	0	0	0	0	0	0	7	7	8	2	0	2	2	3	3	2	2	2	4	4	0	0	1	0	40.4	0		0
294	22.5827	33	8	8	8	0	0	0	3	4	4	2	3	3	0	0	0	0	0	0	4	4	0	0	1	0	40.7	0		0
295	20.1951	29	0	0	0	0	0	0	5	3	3	1	0.5	1	0	0.5	1	0	0	0	1	4	0	0	0	0	40.8	0		1
296	21.2183	25	6	6	6	0	0	0	3	3	3	1	1	1	0	0	0	0	0	0	4	4	0	0	0	0	41.1	0		0
297	21.7555	30	7	6	6	0	0	0	8	8	8	2	2	2	0	0	0	0	0	0	1	2	1	0	1	1	40.7	0		1
298	19.5717	30	8	6	4	2	1	1	10	10	10	3	2	1	4	3	2	2	1	1	4	4	0	0	0	0	39.8	0		1
299	21.5019	28	8	8	8	0	0	0	4	4	4	2	2	1	2	2	2	0	2	0	4	4	0	0	0	0	39	0		1
300	19.0039	26	8	8	0	0	0	0	5	5	6	2	2	2	6	6	5	2	2	1	4	4	0	0	1	0	39.6	0		0
301	29.2421	28	0	0	0	0	0	0	8	8	8	1	1	1	2	1	0	0	0	0	4	4	0	0	1	0	40.6	0		0
302	22.8624	25	10	0	0	0	0	0	8	8	5	2	2	1	0	0	0	0	0	0	2	4	0	0	0	0	38.6	0		1
303	18.4425	31	2	2	2	2	2	0	5	6	5	2	3	4	1	1	0	1	1	1	4	4	0	0	0	0	40.7	0		0
304	24.2188	33	1	1	1	0.5	0.5	0.5	1	1	1	0.5	0.5	0.5	1	1	1	1	1	1	1	1	2	0	1	2	40.4	0		0
305	24.841	36	1	1	1	0	0	0	1	1	1	1.5	1	1	1	1	1	1	1	1	4	4	0	0	0	0	40.4	0		1
306	27.7767	33	6	6	2	0	0	0	5	5	7	2	2	2	0	0	0	0	0	0	4	4	0	0	0	0	40.8	0		0
307	26.2976	26	6	6	6	0	0	0	3	3	3	2	2	2	0	0	0	0	0	0	4	4	1	0	1	1	39.1	0		0
308	26.5625	35	10	10	10	0	0	0	8	5	5	1	1	0.5	1	1	0.5	0	0	0	4	4	1	0	0	1	39.1	0		1
309	22.5827	32	4	4	4	1	1	1	0	0	0	0	0	0	0	0	0	0	0	0	2	4	0	0	2	0	39.8	0		0
310	17.2248	33	5	5	3	1.5	1.5	1	5	5	2	1	1	1	0	0	0	0	0	0	4	4	1	0	1	1	39.4	0		1
311	30.1194	24	8	8	0	0	0	0	6	6	6	2	2	2	0	0	0	0	0	0	4	4	0	0	0	0	40.8	0		0
312	22.3133	26	3	3	0	0	0	0	4	4	6	1	1	1	0	2	3	0	2	3	4	4	0	0	0	0	41.3	0		0
313	22.2063	27	8	8	5	0	0	0	8	8	10	3	3	3	0	0	0	0	0	0	4	4	0	0	0	0	40.7	0		0
314	19.2277	31	8	8	8	0	0	0	12	12	12	0.5	0.5	0.5	1	1	0.5	1	1	0.5	1	4	0	0	0	0	39.3	0		1
315	21.7555	25	8	8	4	0	0	0	4	3	5	1	2	3	2	1	4	1	0	2	4	4	0	0	0	0	40.3	0		0
316	20.4491	33	0	0	0	0	0	0	3	3	2	1	1	0.5	0	0	0	0	0	0	4	4	1	0	1	1	39.3	0		0
317	22.9421	31	8	8	6	0	0	0	2	6	4	1	1	1	0	0	0	0	0	0	4	4	0	0	0	0	39.7	0		0
318	29.3575	29	0	0	0	0	0	0	5	4	5	1	1	1	0	0	0	0	0	0	4	4	0	0	2	0	39.4	0		1
319	20.5499	25	1	1	0	0	0	0	5	5	5	2	2	3	1	1	3	1	1	2	1	4	0	0	0	0	41	0		0
320	22.0317	27	2	1	1	0	0	0	5	5	5	2	2	2	0	0	0	0	0	0	4	4	1	0	0	1	40.3	0		1
321	23.7118	31	0	0	0	0	0	0	5	6	7	0	0	2	0	0	0	0	0	0	4	4	0	0	2	0	40.4	0		1
322	22.7204	26	4	4	3	0	0	0	3	3	2	2	2	1	0	0	0	2	2	1	4	4	0	0	0	0	41	0		0
323	25.3906	38	1	1	1	0	0	0	1	1	1	1	1	1	0	0	0	0	0	0	4	4	1	0	1	1	40.1	0		1
324	31.2394	28	3	3	4	0	0	0	10	10	10	3	3	3	2	2	2	0	2	2	4	2	0	0	1	0	40.4	0		0
325	17.7154	26	8	8	8	0	0	0	10	10	8	2	2	4	5	5	7	2	2	4	2	2	1	0	0	1	39.6	0		1
326	21.2306	45	0	0	0	0	0	0	2	2	2	0	0	0	0	0	0	0	0	0	4	4	1	0	1	1	39.4	0		0
327	19.9219	32	6	3	1	0	0	0	8	6	5	2	1	1	2	1	0	0	0	0	4	4	0	0	0	0	40.5	0		0
328	19.487	36	7	8	8	0	0	0	12	12	12	4	4	4	2	2	2	2	2	2	2	4	0	0	0	0	40.3	0		1
329	19.4734	28	0	0	0	0	0	0	4	4	4	1	1	1	0	0	0	0	0	0	4	4	0	0	1	0	38	0		0
330	28.2284	21	0	0	0	0	0	0	8	8	8	3	3	3	5	5	5	3	3	3	4	4	0	0	1	0	38.9	0		0
331	22.0317	29	8	6	2	0	0	0	12	12	12	2	1	1	2	2	2	2	2	1	4	4	0	0	2	0	37.8	0		0
332	19.487	30	0	0	0	0	0	0	3	3	3	1	1	1	1	1	1	0.5	0.5	0.5	4	2	0	0	1	0	38.4	0		1
333	22.0386	27	2	3	3	0	0	1	8	8	7	0	1	4	0	0	0	0	0	0	4	4	1	0	0	1	39	0		0
334	22.4813	28	3	3	3	0	0	0	4	3	3	0	0	0	0	0	0	0	0	0	4	4	1	0	1	1	39	0		1
335	26.2985	32	8	8	8	0	0	2	4	4	7	2	3	3	0	0	0	0	0	0	2	4	0	0	0	0	39	0		0
336	26.9531	31	10	10	10	1	1	1	4	4	4	2	2	2	0	0	0	1	0	1	4	4	1	0	0	1	39.3	0		1
337	28.8415	40	1	1	1	0	0	0	10	10	10	5	5	5	0	0	0	0	0	0	4	4	1	0	0	1	39.4	0		1
338	21.3593	21	6	6	6	1	1	1	6	6	6	1	1	1	1	1	1	0	1	1	4	4	0	0	0	0	37.4	0		1
339	19.6506	36	1	3	3	0	0	0	5	4	3	2	1	1	1	1	0	0	0	0	4	4	2	0	2	2	38.8	0		0
340	23.8751	32	2	2	2	0	0	0	4	4	5	3	3	3	0	0	0	0	0	0	2	4	0	0	1	0	38.1	0		0
341	19.487	35	3	0	0	0	0	0	3	4	4	1	1	1	2	2	2	0	0	0	4	4	1	0	2	1	38.8	0		0
342	20.0288	23	0	0	0	0	0	0	8	8	8	3	2	2	0	0	0	0	0	0	4	4	0	0	2	0	40.3	0		0
343	33.1213	30	0	0	0	0	0	0	10	10	10	0.5	0.5	0.5	0	0	0	0	0	0	4	4	1	0	2	1	38.1	0		0
344	19.257	32	8	8	8	0	0	0	5	5	5	3	3	3	0	0	0	0	0	0	4	4	0	0	2	0	40.5	0		0
345	22.1893	25	0	0	0	0	0	0	4	5	8	2	3	3	1	1	1	1	1	1	4	4	0	0	2	0	40.1	0		1
346	26.6728	33	0	0	0	0	0	0	4	3	3	2	2	2	0	0	0	0	0	0	4	4	0	0	2	0	40.5	0		0
347	28.8889	38	8	8	8	0	0	0	2	2	2	2	2	2	0	0	0	0	0	0	4	4	1	0	1	1	38.3	0		1
348	18.662	32	7	6	6	0	0	0	2	2	2	1	1	1	1	1	1	1	1	1	4	4	0	0	0	0	38.4	0		0
349	24.2439	32	3	2	1	0	0	0	5	5	5	2	2	2	0	0	0	0	0	0	4	4	2	0	2	2	40.3	0		1
350	20.5693	29	1	1	0	0	0	0	1	1	1	0.2	0.3	0.4	1	1	1	0.5	0.5	0.5	4	4	1	0	1	1	41.7	0		0
351	23.0518	26	2	4	6	0	0	0	4	4	4	1	2	2	0	1	1	0	1	1	4	4	0	0	0	0	40.5	0		0
352	25.0657	36	12	14	10	0	0	0	12	14	10	2	3	5	0	0	0	0	0	0	4	1	2	0	2	2	40	0		0
353	28.5156	37	0	0	0	0	0	0	2	2	2	1	1	1	0	0	0	0	0	0	4	4	1	0	1	1	34	0		1
354	28.5665	24	0	0	0	0	0	0	6	6	5	2	2	2	0	0	0	0	0	0	4	4	0	0	0	0	39.8	0		1
355	19.5312	35	0	0	0	0	0	0	3	3	3	1	1	1	0	2	3	0	0	0	4	4	1	0	0	1	40.6	0		0
356	25.2363	35	0	0	0	0	0	0	5	6	6	2	2	2	0.5	0.5	0.5	0	0	0	4	4	0	0	2	0	41.1	0		0
357	21.0938	30	5	5	5	0	0	0	6	6	6	4	4	4	0	0	0	0	0	0	3	4	0	0	2	0	40.1	0		0
358	16.4366	33	3	0	0	0	0	0	3	3	3	2	2	2	0	0	0	0	0	0	4	4	1	0	2	1	39.6	0		0
359	28.3447	32	0	0	0	0	0	0	8	8	8	2	2	2	0	0	0	0	0	0	1	4	0	0	0	0	38.6	0		1
360	19.7599	31	6	6	6	0	0	0	3	3	3	1	1	1	0	0	0	0	0	0	3	3	0	0	2	0	40.4	0		1
361	20.753	27	0	0	0	0	0	0	1	1	1	1	1	1	0.5	0.5	0.5	0.5	0.5	0.5	4	4	1	0	1	1	39.4	0		0
362	20.8666	36	2	3	1	1	1	1	3	3	3	1	1	0.5	2	2	2	1	1	1	4	4	2	0	0	2	39.1	0		0
363	20.5049	30	0	0	0	0	0	0	3	3	3	1	1	1	0	0	0	0	0	0	1	4	1	0	1	1	36.1	0		0
364	20.202	28	1	1	0	0	0	0	8	9	8	6	6	4	2	2	1	1	1	1	4	4	0	0	0	0	38.4	0		0
365	16.2443	31	1	1	1	1	1	1	6	6	6	1	1	1	1	1	1	1	1	1	1	1	0	0	0	0	39.9	1	0	0
366	19.052	30	8	8	7	0	0	0	1	1	2	0.5	0.5	1	0	0	0	0	0	0	1	4	0	0	0	0	40.3	0		0
367	19.7599	32	8	8	8	0	0	0	3	3	3	1	1	1	1	1	1	1	0	0	3	4	0	0	0	0	41	0		1
368	19.2837	38	1	1	1	1	1	1	5	6	6	2	2	2	1	1	1	1	1	1	2	4	0	0	5	0	39	0		0
369	25.9107	29	6	6	5	1	1	0	6	6	6	4	4	4	0	0	0	0	0	0	4	4	0	0	0	0	40	0		0
370	16.6133	33	1	1	1	1	1	1	2	2	2	1	1	1	1	1	1	1	1	1	4	4	2	0	0	2	40.9	0		0
371	21.9671	29	0	0	0	0	0	0	2	3	2	1	1	1	2	2	4	1	1	1	4	4	0	0	1	0	39.1	0		1
372	18.8189	27	6	6	6	0	0	0	10	10	10	1	1	1	0	0	0	0	0	0	4	4	1	0	0	1	38.4	0		0
373	23.2072	34	0	3	0	0	0	0	2	4	4	0	0.5	0.5	0	2	2	0	0	0	2	4	1	0	1	1	39.9	0		1
374	18.6307	34	7.5	7.5	7.5	1	1	1	2	2	2	1	1	1	1	1	1	1	1	1	1	4	1	0	2	1	39.1	0		1
375	21.4533	30	7	7	7	0	0	0	3	3	3	2	2	2	0	0.5	1	0	0.5	1	4	1	0	0	0	0	40.1	0		1
376	28.2284	28	2	2	2	0	0	0	5	4	3	2	2	1	1	1	1	2	2	0	4	4	1	0	0	1	41	0		0
377	20.3954	31	8	8	8	0	0	0	5	5	5	3	3	3	0	0	0	0	0	0	3	2	0	0	1	0	39.7	0		1
378	19.3835	31	8	8	8	0	0	0	12	12	12	2	2	2	0	0	0	0	0	0	4	4	1	0	1	1	35.3	1	0	0
379	23.4375	32	2	2	2	0	0	0	4	4	4	1	1	1	0	0	0	0	0	0	1	4	1	0	1	1	39.4	0		0
380	18.8189	27	8	8	0	0	0	0	12	12	12	2	2	2	0	2	2	0	1	1	1	4	0	0	0	0	38.9	0		0
381	26.6728	24	0	0	0	0	0	0	6	6	6	2	2	2	3	3	3	1	0	0	4	4	0	0	0	0	40.9	0		0
382	20.6297	31	8	8	8	0	0	0	8	8	8	2	2	2	2	2	2	2	2	2	4	4	0	0	1	0	40.6	0		0
383	20.5761	29	8	8	8	1	1	1	6	6	6	2	2	2	1	1	1	1	1	1	4	4	0	0	0	0	39.3	0		0
384	20.1956	33	3	4	6	0.5	0.5	0.5	0.5	1	2.5	0.5	0.5	1	0	0	0	0	0	0	1	4	1	0	1	1	39.4	0		0
385	25.3333	34	6	5	4	1	0.5	0.5	3	2	2	1	1	1	2	1	1	0.5	0.5	0.5	2	4	0	0	0	0	40	0		0
386	21.4844	30	0	0	0	0	0	0	1	1	1	2	2.5	2.5	0	0	0	0	0	0	4	4	2	0	1	2	39.1	0		1
387	20.1951	29	6	6	6	0	0	0	6	6	6	2	2	2	1	1	1	0	0	0	4	4	0	0	2	0	36.6	0		1
388	23.8751	36	3	3	2	0	0	0	5	5	5	2	2	2	4	4	5	3	3	3	3	2	1	0	1	1	38.4	0		1
389	28.3737	29	1	1	1	1	1	1	8	8	8	6	6	6	1	1	1	0	1	1	4	4	1	0	2	1	39.6	0		0
390	21.6041	34	8	8	8	0	0	0	2	3	3	1	2	2	0	0	0	0	0	0	2	1	0	0	1	0	40.3	0		1
391	20.1348	31	8	8	8	0	0	0	4	4	4	2	2	2	1	1	1	1	1	1	4	4	0	0	1	0	40.9	0		0
392	24.6904	31	8	8	7	0	0	0	5	5	7	2	2	2	0	0	0	0	0	0	3	1	0	0	0	0	40.6	0		1
393	24.1672	31	8	8	8	1	1	1	2.5	2.5	2	2	2	2	0.5	0.5	0.5	0.5	0.5	0.5	4	4	1	0	0	1	38.6	0		1
394	29.2969	30	0	0	0	0	0	0	6	5	3	1	1	1	1	1	2	0	0	0	4	4	2	0	0	2	39.3	0		0
395	19.5312	35	1	1	1	1	1	1	4	3	3	2	2	2	1	1	1	1	1	1	4	4	2	0	0	2	38.6	0		0
396	17.5415	25	6	6	6	1	1	1	10	10	10	3	3	3	1	1	1	1	1	1	4	4	0	0	1	0	39.4	0		0
397	25.3906	40	6	4	4	0	0	2	10	8	6	4	3	2	0	0	0	0	0	0	4	4	1	0	1	1	39.1	0		1
398	23.4952	23	0	0	0	0	0	0	6	6	6	2	2	2	0	0	0	0	0	0	4	4	1	0	1	1	39	0		1
399	21.7738	28	8	8	8	0	0	0	4	4	4	0.5	0.5	0.5	1	1	1	1	1	1	4	4	0	0	0	0	40.3	0		0
400	19.91	32	8	8	8	0	0	0	1	1	1	0	0	0	0	0	0	0	0	0	4	4	1	0	0	1	38.9	0		0
401	19.487	35	3	2	2	0	0	0	8	8	8	1	1	1	2	2	2	1	1	1	4	4	1	0	0	1	38	0		0
402	18.75	28	5	5	3	0	0	0	3	3	3	0	0	0	0	0	0	0	0	0	4	1	1	0	1	0	40.7	0		0
403	24.2452	27	0	3	0	0	0	0	8	8	8	3	3	3	0	0	0	0	0	0	4	4	0	0	0	0	40	0		1
404	20.5761	28	8	8	8	2	2	2	2	2	2	0	0	0	0	0	0	0	0	0	1	4	0	0	0	0	37.7	1	0	0
405	26.6667	31	0	0	0	0	0	0	3	3	6	2	2	3	0	0	0	0	0	0	4	4	0	0	1	0	39.6	0		1
406	21.6311	23	0	0	0	0	0	0	8	8	8	1	1	1	0	0	0	0	0	0	4	4	0	0	2	0	39.9	0		0
407	21.5019	26	1	1	0	0	0	0	4	6	8	1	1	0.5	0	0	0.5	0	0	0	4	4	0	0	0	0	41	0		0
408	20.83	37	0	0	0	0	0	0	5	5	5	1	1	1	0	1	0	0	0	0	4	4	0	0	0	0	37.6	0		0
409	20.7031	31	4	4	4	1	1	1	0	0	0	0	2	2	1	1	1	1	1	1	1	4	0	1	1	1	40.1	0		0
410	24.974	33	8	8	8	0	0	0	10	10	10	1	1	1	0	0	0	0	0	0	4	4	0	0	1	0	38.6	0		1
411	23.9224	31	4	4	4	0	0	0	10	10	10	4	4	4	0	0	0	0	0	0	4	4	0	0	0	0	37.7	0		1
412	21.7994	41	2	3	2	2	3	2	2	2	2	2	2	2	1	2	2	2	1	1	4	4	1	0	2	1	39.6	0		1
413	21.5645	29	3	3	3	0	0	0	4	4	4	2	2	2	0	0	0	0	0	0	4	4	1	0	0	1	39.3	0		0
414	16.5289	25	0	0	0	0	0	0	8	8	8	2	2	2	1	1	1	1	1	1	4	4	0	0	0	0	38.7	0		0
415	27.3438	34	2.5	2.5	2.5	0	0	0	3	3	3	1.5	1.5	1.5	1	1	1	1.5	1.5	1.5	4	4	1	0	1	1	39.6	0		0
416	20.7008	29	0	0	0	0	0	0	5	8	10	2	2	2	4	4	2	0	0	0	4	4	0	0	0	0	40.4	0		1
417	30.8012	31	8	8	8	2	2	2	9	9	9	3	3	3	0	0	0	0	0	0	4	4	1	1	1	1	39.3	0		1
418	19.1512	33	0	0	0	0	0	0	7	7	7	3	3	3	0	0	0	0	0	0	4	4	1	0	0	1	41.4	0		0
419	19.1953	26	7	1	1	1	1	1	4.5	10	10	4	4	4	1	1	1	1	1	1	4	4	0	0	0	0	39.4	0		1
420	21.3382	26	6	6	5	0	0	0	5	5	5	2	2	2	0	0	0	0	0	0	4	4	1	0	1	1	40.7	0		0
421	20.7008	26	6	5	4	0	0	0	5	5	4	2	2	2	1	1	0	0	0	0	4	4	0	0	0	0	40.9	0		1
422	25.3906	30	0	0	0	0	0	0	3	2	3	1	1	1	1	1	1	0.5	0.5	0.5	4	4	1	0	1	1	40.4	0		0
423	21.5139	30	2	2	1	1	1	1	6	6	6	1	1	1	2	2	2	1	1	1	4	4	0	0	0	0	39.1	1	0	0
424	23.1834	34	6	6	1	0	0	0	5	5	5	0.5	0.5	0.5	0	0	0	0	0	0	2	4	1	0	1	1	40.7	0		0
425	22.4609	35	6	6	7	0	0	0	5	4	5	1	1	0.5	1	2	1	0	0	0	4	4	0	0	0	0	40.3	0		0
426	31.6456	28	0	0	0	0	0	0	4	4	3	2	1	1	2	2	2	1	1	1	4	4	2	0	0	2	38.4	0		0
427	20.7031	35	5	5	5	0	0	0	2	8	8	3	3	3	1	1	1	1	1	1	4	4	0	0	1	0	39.4	0		1
428	18.1955	30	1	1	1	0	0	0	7	6	8	3	3	3	1	1	1	0	1	0	2	4	1	0	0	1	40.3	0		0
429	28.764	23	3	3	2	0	0	0	3	3	3	0.5	0.5	0.5	1	1	1	1	1	1	4	4	1	0	0	1	39.6	0		1
430	21.5645	27	1	1	1	1	1	1	9	9	9	2	2	2	1	1	1	1	1	1	4	4	0	0	2	0	39.3	0		0
431	20.4491	26	8	8	0	2	2	0	10	10	10	0	0	0	4	4	4	4	4	4	4	4	0	0	0	0	40.1	0		0
432	18.662	33	1	1	1	0	0	0	4	4	4	2	2	2	2	2	2	1	1	1	4	4	1	0	0	1	39.4	0		0
433	23.6244	26	1	1	1	1	1	1	8	7	7	2	2	2	2	2	2	1	1	1	4	4	1	0	0	1	40.6	0		0
434	27.0993	27	8	8	1	0	0	0	3	3	7	2	2	6	0	0	0	0	0	0	4	4	0	0	0	0	40.3	0		0
435	25.3906	25	7	7	0	0	0	0	6	6	3	1	1	1	1	1	1	0	0	1	4	4	0	0	0	0	41.3	0		0
436	21.6263	29	0	0	0	0	0	0	6	6	7	3	4	4	0	0	0	1	1	1	4	4	1	0	0	1	39.9	0		0
437	17.1875	30	0.5	0.5	0.5	0	0	0	1	1	1	0	0.5	0.5	1	1	1	1	1	1	4	4	0	0	0	0	40	0		0
438	18.4202	30	0	0	0	0	0	0	7	7	7	0	0	0	5	5	5	2	2	2	1	4	0	0	1	0	38.9	0		1
439	31.7739	21	0	0	0	0	0	0	16	14	13	6	6	5	0	0	9	0	0	4	4	4	0	0	0	0	40.4	0		0
440	17.6254	26	6	6	8	1	1	1	8	8	8	1	1	1	2	4	2	0	0	0	1	4	0	0	2	0	40.1	0		1
441	18.75	23	5	0	0	0	0	0	4	6	4	2	2	2	1	2	3	1	1	1.5	4	4	0	0	1	0	41.1	0		0
442	20.7512	37	8	8	8	0	0	0	5	5	5	2	2	2	1	1	1	0	0	0	4	4	1	0	0	1	39.3	0		0
443	22.6757	37	1	1	1	1	1	1	1	1	1	0.5	0.5	0.5	0	1	0.5	0	1	0	4	4	0	0	0	0	38.4	0		1
444	22.8624	32	0	0	0	0	0	0	3	3	3	0.5	0.5	0.5	0	0	0	0	0	0	4	4	1	0	0	1	39.4	0		0
445	26.1962	29	9	9	9	0	0	0	3	3	3	2	2	2	0	0	2	0	0	2	4	4	0	0	2	0	40	0		0
446	19.5918	28	0	0	0	0	0	0	8	8	8	4	4	4	3	3	3	0	0	0	4	4	0	0	0	0	36	0		0
447	16.5289	27	0	0	0	0	0	0	5	5	5	3	3	3	0	0	0	0	0	0	4	4	0	0	0	0	38.1	1	1	0
448	29.3848	36	1	1	1	1	1	1	5	5	8	3	3	3	1	1	1	1	1	1	4	4	0	0	0	0	41.1	0		0
449	25.3906	38	1	1	1	1	1	1	8	8	8	1	1	1	1	1	1	1	1	1	2	4	0	0	1	0	37.1	1	1	0
450	23.03	32	0	0	0	0	0	0	1.5	3	2	0.5	1	1	0	0	0	0	0	0	4	4	1	0	0	1	41.3	0		0
451	24.6548	41	1	1	1	1	1	1	2	2	2	0.5	0.5	0.5	1	2	2	1	0.5	0.5	3	3	2	0	0	2	39.6	1	0	0
452	26.5625	23	1	1	1	1	1	1	8	8	8	3	3	3	1	1	1	1	1	1	4	4	1	0	1	1	38.7	1	1	0
453	18.6453	27	5	5	5	3	3	3	5	5	5	2	2	2	2	2	2	2	2	2	4	4	0	0	2	0	38.1	0		0
454	22.2656	34	0	0	0	0	0	0	5	3	3	3	2	1	0	0	0	0	0	0	4	4	1	0	0	1	39.3	0		0
455	23.1274	27	0	0	0	0	0	0	8	9	8	3	4	3	0	0	0	0	0	0	4	4	0	0	0	0	39.6	0		0
456	24.9324	24	3.5	3.5	2	0	0	0	4	4	4	1	1	1	0	0	0	0	0	0	4	4	0	0	0	0	39	0		0
457	20.889	33	1	1	1	1	1	1	1	1	1	1	1	1	1	1	1	1	1	1	4	4	2	0	3	2	40.1	0		0
458	19.736	28	8	8	8	0	0	0	4	4	4	2	2	2	0	0	0	0	0	0	2	4	0	0	0	0	40	0		0
459	17.2888	39	0	0	0	0	0	0	8	8	8	1	2	2	0	0	0	0	0	0	4	2	0	0	2	0	36.4	1	1	1
460	17.9688	30	0	0	0	0	0	0	10	9	9	2	2	2	2	2	2	2	1	1	4	4	0	0	1	0	40.1	0		0
461	22.2656	31	1	1	1	1	1	1	0	3	1	2	1	1	3	2	1	1	1	1	2	4	1	0	1	1	39	1	1	1
462	21.7181	29	5	3	0	0	0	0	5	5	10	3	3	5	2	2	4	2	2	2	4	4	0	0	0	0	40.9	0		0
463	21.6311	32	10	10	10	1	1	1	8.5	8.5	8.5	1.5	2	2	5.5	5.5	5.5	2.5	3	3.5	4	4	0	0	1	0	39.3	0		1
464	19.5312	30	8	8	8	0	0	0	8	8	8	2	2	2	0	0	0	0	0	0	4	4	0	0	0	0	39	0		0
465	22.1893	35	2	1	1	1	1	1	4	2	1	1	1	1	4	2	2	1	1	2	4	4	1	0	0	1	39.1	0		0
466	20.8325	38	8	8	8	0	0	0	5	5	5	3	3	3	0	0	0	0	0	0	1	4	0	0	1	0	37.9	0		0
467	19.9219	29	0	0	0	0	0	0	3	3	3	1	1	1	0	1	1	0	0	0	4	4	1	0	1	1	38.6	0		0
468	20.6297	29	5	5	5	0	0	0	6	6	6	3	3	3	0	0	0	0	0	0	4	4	0	0	1	0	39.6	0		0
469	21.2279	27	8	8	8	1	1	1	2	1	1	2	1	1	2	1	1	2	1	1	4	4	0	0	0	0	40.1	0		0
470	27.1416	38	0	0	0	0	0	0	5	7	7	0	0	0	0	0	0	0	0	0	4	2	0	0	2	0	36.4	1	1	1
471	20.5499	26	0	0	1	0	0	0	8	8	8	1	1	1	0	0	0	0	0	0	4	4	0	0	0	0	39.3	0		1
472	22.0317	30	1	1	1	1	1	1	2	2	2	0.5	0.5	1	1	1	1	1	1	1	4	4	2	0	0	2	38.6	1	1	0
473	22.0317	29	8	8	8	1	1	1	3.5	3.5	3.5	0.5	0.5	0.5	2.5	2.5	2.5	1	1	1	4	4	0	0	0	0	40.1	0		0
474	26.7698	27	7.5	7.5	7.5	1	1	1	2.5	2.5	2.5	1.5	1.5	1.5	1	1	1	1	1	1	1	4	0	0	1	0	38.4	0		0
475	17.9997	34	8	8	8	0	0	1	4	5	4	1	1	1.5	0	0	0	0	0	0	1	4	0	0	0	0	40.3	0		1
476	23.71	31	2	2	0	2	2	0	3	3	3	2	2	2	2	2	2	1	1	1	1	4	2	0	0	2	39.3	0		0
477	24.0346	22	1	1	1	1	1	1	2.5	2.5	2.5	2	2	2	1	1	1	1	1	1	4	2	1	0	2	1	37.9	0		1
478	18.2563	26	1	1	1	1	1	1	3	3	3	1	1	1	1	1	1	1	1	1	4	4	0	0	0	0	40	0		1
479	20.2291	31	8	8	8	0	0	0	6	6	6	1	1	1	1	1	1	0	0	0	4	4	1	0	0	1	40.1	0		0
480	20.0288	35	12	16	12	2	3	3	12	12	12	3	3	3	1	1	1	1	1	1	4	4	1	0	1	1	40.4	0		1
481	21.6413	34	1	1	1	1	1	1	8	8	8	3	3	3	1	1	1	1	1	1	4	4	0	0	0	0	39.9	0		0
482	20.202	27	8	8	8	0	0	0	8	8	8	2	2	2	1	1	1	0	0	0	1	4	0	0	0	0	39.7	0		0
483	24.4646	28	1	1	1	1	1	1	6.5	6.5	8	2	2	2	1	1	1	1	1	1	4	4	0	0	0	0	41.1	0		0
484	32.2266	23	0	0	0	0	0	0	7	6	5	2	2	2	0	0	0	0	0	0	4	4	0	0	0	0	40.1	0		0
485	24.0346	26	8	0	0	0	0	0	6	6	6	3	3	3	0	0	0	0	0	0	4	4	0	0	1	0	37.6	0		1
486	19.8347	29	0	0	0	0	0	0	8	6	3	1	1	0.5	0	0	0	0	0	0	4	4	0	0	0	0	39	1	0	1
487	19.7777	28	1	1	1	1	1	1	5	5	5	2	2	1	1	1	1	1	1	1	4	4	1	0	0	1	40	0		0
488	35.756	30	0.5	0.5	0.5	0	0	0	5	5	5	2	2	1	0	0	0	0	0	0	2	4	1	0	2	1	31.4	1	1	0
489	18.3655	27	6	0	0	0	0	0	5	5	5	1.5	1.5	1.5	0	0	0	0	0	0	4	4	0	0	0	0	40.6	0		1
490	21.0077	33	2	2	2	1	1	1	4	4	4	1	1	1	1	1	1	1	1	1	2	4	1	0	2	1	38.3	0		0
491	27.3438	26	0	0	1	0	0	1	4	4	2	1	1	1	2	2	2	0	0	0	4	4	0	0	0	0	38.3	0		1
492	18.1449	19	0	0	0	0	0	0	5	5	5	1	1	2	0	0	0	0	0	0	4	4	0	0	0	0	39	1	1	1
493	20	35	1	1	0	0	0	0	4	5	4	2	2	2	0	0	0	1	1	1	2	4	1	0	2	1	40.4	0		1
494	25	26	8	8	8	0	0	0	8	8	6	3	3	2	1	1	1	1	1	1	4	4	0	0	1	0	41	0		0
495	19.8347	34	1	1	1	1	1	1	2	2	2	1	1	1	1	1	1	1	1	1	4	4	1	0	0	1	38.3	0		1
496	24.2215	25	4	4	4	0	0	0	8	8	8	3	3	3	4	4	4	2	2	2	4	4	0	0	0	0	34.3	0		0
497	19.1406	28	1	1	1	1	1	1	8	8	8	2	2	2	1	1	1	1	1	1	2	4	0	0	2	0	40	0		0
498	21.5645	33	7	7	7	0	0	0	3	3	3	2	2	2	0	0	1	0	0	0	2	4	1	0	0	1	39.4	0		1
499	18.2899	32	2.5	2.5	2.5	1	1	1	1	1	1	3.5	3.5	3.5	1	1	1	1	1	1	4	4	0	0	0	0	37.3	1	1	0
500	27.3438	30	8	8	8	0	0	0	4	4	3.5	2	2	1.5	0.5	0.5	0.5	0.5	0.5	0.5	4	4	0	0	0	0	40.3	1	0	0
501	23.03	26	0	0	0	0	0	0	1	2	3	1	1	1	0	0	0.5	0	0	1	4	2	2	0	0	2	37	0		0
502	18.75	32	8	8	8	0	0	0	4	4	4	2	2	2	1	1	1	1	1	1	4	4	1	0	0	1	39.7	0		1
503	25.9645	32	0	0	0	0	0	0	5	5	5	1	1	1	0	0	0	0	0	0	1	1	1	0	1	1	39.6	0		1
504	17.3611	34	0	0	0	0	0	0	8	5	4	0.5	0.5	0.5	0	0	0	0	0	0	4	4	0	0	0	0	40.6	0		0
505	24.3824	28	9	7	1	2	1	1	9	7	3	2	2	2	2	2	3	1	1	1	4	4	0	0	0	0	40	0		0
506	25.2363	31	3	3	2	0	0	0	3	3	1	0	0	0	0	0	0	0	0	0	4	4	1	0	1	1	40	0		0
507	24.7475	31	8	8	7	0	0	0	2	3	4	1	1	1	0	0	0	0	0	0	4	2	0	0	0	0	41.1	0		0
508	21.2084	26	2	2	2	0.5	0.5	0.5	3	3	3	0.5	0.5	0.5	1	1	1	0.5	0.5	0.5	4	4	0	0	0	0	41.1	0		0
509	19.9481	37	2	2	1	1	1	1	1	1	1	0	0	0	1	1	1	2	2	2	4	4	0	0	1	0	40.9	0		0
510	22.1003	34	8	8	8	1	1	1	8	8	8	1	1	1	1	1	1	1	1	1	4	4	1	0	2	1	39.6	0		0
511	23.1911	26	1	1	1	1	1	1	8	8	8	4	4	5	2	2	5	1	1	1	4	4	0	0	0	0	40.3	0		0
512	25.462	26	8	8	8	0	0	0	10	10	10	3	3	3	1	1	1	1	1	1	1	4	0	0	0	0	39	0		0
513	26.0417	33	0	8	8	0	0	0	10	10	10	0.5	0.5	0.5	2	2	2	0	0	0	4	1	0	0	1	0	39.4	0		1
514	23.4375	31	0	0	0	0	0	0	15	15	12	3	2	1	5	5	3	3	3	1	4	4	0	0	1	0	40.1	0		0
515	26.8962	31	0	0	0	0	0	0	4.5	4.5	4.5	1.5	1.5	1.5	2.5	2.5	2.5	1	0.5	0.5	4	4	1	0	0	1	38.6	0		0
516	18.2544	36	5	5	5	0	0	0	8	8	8	1	1	1	0	0	0	0	0	0	4	4	1	0	1	1	38.9	0		0
517	21.6311	28	0	0	0	0	0	0	6	8	8	1	2	1	0	0	0	0	0	0	4	4	0	0	1	0	40.4	0		0
518	24.0346	39	0	0	0	0	0	0	6	6	6	3	3	3	2	2	2	1	1	1	4	4	1	0	1	1	39.9	0		1
519	19.0274	32	8	8	7	0	0	0	4	5	5	4	5	5	2	2	2	2	2	1	4	4	0	0	0	0	41.1	0		0
520	22.0317	30	0	0	0	0	0	0	5	4	4	0	0	0	0	0	0	1	0	0	4	4	0	0	0	0	40.3	0		0
521	21.2585	32	8	8	5	0	0	0	5	6	6	6	5	5	0	0	0	0	0	0	1	4	0	0	1	0	38.3	0		0
522	18.75	28	0	0	0	0	0	0	4	5	4	1	1	1	0	0	0	0	0	0	4	4	0	0	0	0	40.4	0		0
523	21.2585	30	0	0	8	0	0	0	6	6	6	1	1	1	2	2	2	1	1	1	2	4	0	0	0	0	38.9	1	1	0
524	21.2306	35	1	1	0.5	1	0.5	0.5	1	2	1	1	2	1	2	1	1	1	2	1	1	4	1	0	1	1	39.3	0		0
525	30.4867	30	0	0	0	0	0	0	5	5	5	0	0	0	0	0	0	0	0	0	4	4	0	0	2	0	39.7	0		1
526	19.1327	32	8	8	8	1	1	1	3	2	3	3	2	1	0	0	0	0	0	0	3	1	2	0	0	2	40	0		1
527	24.623	33	8	8	8	0	0	0	10	10	10	2	2	2	0	0	0	0	0	0	1	4	0	0	0	0	39.9	0		0
528	21.1073	28	0	5	5	0	0	0	2	2	3	2	2	3	0	0	1	0	0	0	4	4	0	0	1	0	39.4	0		0
529	21.5645	26	0.5	1	1	0	0	0	2	3	3	0.5	1	1	0	0	0	0	0	0	4	4	0	0	1	0	40.7	0		0
530	19.7055	31	0	0	0	0	0	0	2	4	4	0	1	2	0	0	0	0	0	0	4	4	0	0	5	0	39.6	1	1	0
531	22.0317	28	0	0	0	0	0	0	10	10	10	4	4	5	2	2	2	2	2	2	4	4	0	0	2	0	40.3	0		0
532	25.6821	36	8	6	6	0	0	0	1	1	1	1	1	1	0	0	0	0.5	0.5	0.5	4	1	1	0	1	1	37.7	0		1
533	29.2969	32	2.5	2.5	0	0	0	0	5.5	5	5	1.5	1.5	1.5	1.5	1	1.5	2.5	1.5	1	4	1	0	0	0	0	35.9	1	0	0
534	23.4586	28	8	8	2	0	0	0	3	3	4	2	2	2	0.5	0.5	1	0	0	0	4	4	1	0	1	1	39.4	0		0
535	22.2656	25	0	0	0	0	0	0	10	8	8	6	5	5	2	2	2	2	2	2	4	4	0	0	0	0	39.6	0		1
536	27.2392	31	0	0	0	0	0	0	5	5	5	2	2	2	0	0	0	0	0	0	4	4	1	0	1	1	38.9	0		0
537	20.202	26	0	6	0	0	0	0	8	8	8	2	2	2	2	2	2	2	2	2	4	4	0	0	0	0	39.3	0		0
538	15.2433	27	1	1	1	1	1	1	1.5	1.5	1.5	1	1	1	0	0	0	0	0	0	4	4	2	0	0	2	38.6	0		0
539	20.7008	27	8	8	8	0	0	0	5	5	4	3	3	2	0	0	0	0	0	0	1	4	0	0	0	0	39.6	0		1
540	19.3792	36	3	2	0	0	0	0	6	4	1	1	1	0	2	2	0	0	0	0	4	4	0	0	2	0	38.1	0		1
541	28.578	33	0	0	0	0	0	0	3	3	2	1	1	1.5	2	2	2	0	0	0	4	1	0	0	2	0	37.1	1	1	0
542	21.0077	30	8	8	8	0	0	0	3	3	3	1	1	1	2	2	2	1	1	1	4	4	0	0	1	0	39	1	1	0
543	22.2908	30	3	2	1	0	0	0	5	3	1	2	1	0.5	0	0	0	0	0	0	4	2	0	0	0	0	38.7	0		0
544	22.2656	35	2	2	2	0	0	0	5	6	5	1	2	1	0	1	0	0	0	0	4	4	2	2	1	2	38.6	0		0
545	22.7235	34	8	8	8	0	0	0	4	4	4	1	1	1	2	2	2	2	2	2	4	4	1	0	2	1	38	0		1
546	24.0346	28	6	6	6	0	0	0	6	6	6	3	3	3	1	1	1	0	0	1	4	4	0	0	0	0	39	0		0
547	26.2222	28	8	8	8	0	0	0	8	8	8	2	2	2	0	0	0	0	0	0	1	4	0	0	0	0	39	0		0
548	22.0604	31	0	0	0	0	0	0	6	6	6	4	4	4	1	1	1	0	0	0	1	4	0	0	0	0	40	0		0
549	21.0938	27	0	0	0	0	0	0	5	5	6	2	2	2	0	0	1	0	0	1	2	4	0	0	0	0	34	1	1	1
550	28.5156	31	6	4	1	0	0	0	13	11	8	4	3	2	5	3	2	3	3	2	4	4	0	0	0	0	37	1	0	0
551	25.9695	31	8	8	8	0	0	0	6	6	6	4	4	4	2	2	2	2	2	2	2	2	0	0	0	0	37	1	1	1
552	21.9713	32	0	0	0	0	0	0	3	3	2	1	1	0.5	1	1	0	0	0	0	2	4	1	0	1	1	38.7	0		0
553	21.2585	26	0	0	0	0	0	0	10	8	7	4	3	3	2	2	2	1	1	1	4	4	0	0	0	0	39.6	0		0
554	20.7031	32	0.5	0.6	0.5	0.5	0	0	5	5	4	2	2	1	1	2	3	1	1	2	4	4	0	0	1	0	40.7	0		0
555	21.875	34	8	0	0	0	0	0	5.5	5.5	5	2	2	1	0	0	0	0	0	0	4	4	1	0	1	1	39.7	0		1
556	23.2335	36	2	2	2	2	2	2	2	2	2	2	2	1	2	2	2	1	1	1	4	4	1	0	2	1	39.6	0		1
557	19.5918	28	2	2	2	1	1	1	2	2	2	1	1	1	1	1	1	1	1	1	4	4	0	0	0	0	41	0		0
558	25.9708	33	6	6	4	0	0	0	6	5	5	2	1	1	2	1	1	1	1	0	4	2	0	0	0	0	37.9	0		1
559	20.83	31	0	0	0	0	0	0	10	10	10	2	2	2	0	0	0	0	0	0	4	4	0	0	0	0	40.4	0		0
560	19.7232	33	0	0	0	0	0	0	9	9	8	1	1	1	1	1	1	0	0	0	2	4	0	0	0	0	38.7	0		0
561	20.0288	31	0	0	0	0	0	0	2	2	1	0.5	0.5	0.5	0	0	0	0	0	0	4	4	1	0	0	1	40.1	0		0
562	21.4844	32	8	0	0	0	0	0	5	2	2	2	1	1	1	5	2	1	3	2	4	4	0	0	1	0	40.4	0		0
563	21.875	25	0	0	0	0	0	0	4	4	4	1	1	1	0	0	0	0	0	0	4	4	1	0	1	1	39.1	0		0
564	22.4813	29	0	0	0	0	0	0	4	4	4	1	1	1	0	0	0	0	0	0	4	4	0	0	0	0	38.9	0		1
565	24.2188	33	4	5	3	0	0	0	5	6	4	2	2	1	2	2	2	1	1	1	4	2	0	0	0	0	37.9	0		1
566	23.3067	28	1	0.5	0	0	0	0	6	6	6	2	3	3	2	3	3	2	3	3	4	4	0	0	0	0	39	0		0
567	24.6548	26	8	6	4	2	0	0	10	10	10	4	4	4	4	4	4	4	4	4	1	4	0	0	0	0	37.6	0		1
568	18.7305	29	8	8	8	1	1	1	2	2	2	2	2	2	1	0	0	1	0	0	4	4	1	0	0	1	38.3	0		1
569	24.7676	32	0	0	0	0	0	0	2	2	2	0.5	0.5	0.5	0	0	0	0	0	0	4	4	0	0	0	0	39.9	0		0
570	21.6413	30	6	2	2	0	0	0	4	5	6	2	1	1	1	2	3	1	1	0	1	4	0	0	0	0	39.7	0		0
571	19.4674	32	3	4	4	1	1	1	5	7	7	3	4	4	2	3	3	0	0	0	4	4	1	0	1	1	40.9	0		0
572	20.5499	32	0	0	0	0	0	0	5	5	7	1	1	2	0	0	0	0	0	0	4	4	1	0	1	1	40.4	0		0
573	22.3674	35	8	8	7	2	2	2	2	2	2	1	1	1	0	0	0	0	0	0	4	4	0	0	0	0	40.7	0		0
574	30.1194	28	0	8	8	0	0	0	12	12	12	0	0	0	0	1.5	1.5	0	1.5	1.5	1	1	0	0	2	0	38.9	1	0	0
575	23.0469	30	5	5	5	0	0	0	6	6	6	2	2	2	0	0	0	0	0	0	4	4	1	0	0	1	39.3	0		0
576	21.7193	28	5	3	0	2	1	0	8	8	7	3	3	3	2	3	3	2	2	2	3	4	0	0	1	0	40.1	0		0
577	30.863	33	4	1	0	0	0	0	8	6	6	2	2	0	1	0	0	0	0	0	4	4	1	0	0	1	39	0		1
578	22.1403	34	8	8	8	0	0	0	2	2	2	2	2	2	0	0	0	0	0	0	1	4	0	0	1	0	38.3	0		0
579	19.1001	30	8	8	8	2	2	2	2	2	2	1	1	1	0	0	0	0	0	0	4	4	1	0	1	1	40.9	0		0
580	26.7698	28	0	0	0	0	0	0	8	8	8	3	3	3	3	3	3	3	3	3	4	4	0	0	1	0	40.7	0		0
581	22.1443	33	5	3	2	0	0	0	10	10	8	2	2	0	3	3	2	2	2	2	2	4	0	0	0	0	39	1	1	1
582	19.5196	29	8	8	0	0	0	0	10	8	4	2	2	2	0	0	0	0	0	0	4	4	0	0	1	0	39.7	0		0
583	19.7777	25	8	1	1	0	0	0	2	1	1	2	1	1	0	2	2	0	2	2	4	4	0	0	0	0	41.1	0		0
584	20.1951	30	0	0	0	0	0	0	10	10	10	2	2	3	0	0	0	0	0	0	4	4	0	0	2	0	39.7	0		0
585	24.093	27	6	6	0	0	0	0	4	3	3	1	1	1	1	1	1	1	1	1	1	1	0	0	0	0	36.7	0		0
586	23.4375	38	8	8	8	0	0	0	5	5	5	1	1	1	0	0	0	0	0	0	4	1	1	0	0	1	38.1	0		0
587	19.5312	27	0	0	0	0	0	0	12	12	10	3	3	3	0	0	0	0	0	0	4	4	2	0	3	2	40	0		0
588	28.3737	27	9	9	9	0	0	0	6	6	6	3	3	3	1	1	2	1	1	1	4	4	0	0	0	0	39.7	0		0
589	18.7107	32	6	6	6	0	0	0	4	4	4	2	2	2	1	1	1	1	1	1	2	4	1	0	0	1	38.3	0		0
590	20.6852	25	0	0	0	0	0	0	4	6	12	1	1	3	0	0	0	0	0	0	1	4	0	0	0	0	30.3	0		0
591	20.7667	33	8	8	8	0	0	2	5	3	3	2	2	2	2	2	2	0	0	0	4	4	1	0	0	1	36.9	0		1
592	24.7721	24	8	8	8	0	0	0	3	3	3	1.5	1	1	0	0	0	0	0	0	4	4	0	0	0	0	39.4	0		0
593	17.3611	25	0	0	0	0	0	0	4	3	2	0.5	0.5	0.5	3	2	2	1	1	1	4	4	0	0	0	0	40.3	0		0
594	19.7055	34	8	8	3	0	0	0	12	12	12	2	2	2	0	0	2	0	0	2	2	4	0	0	1	0	40.3	0		0
595	27.3399	29	10	10	10	0	0	0	2.5	3	3	1	1	1	0	0	0	0	0	0	4	4	1	0	1	1	39.3	0		0
596	26.2626	31	4	4	4	1	0	0	3	3	3	1	1	1	1	1	0	1	1	0	4	4	1	0	1	1	39	0		0
597	23.0332	36	0	0	0	0	0	0	3	3	3	2	2	2	0.5	1	1	0	0	0	4	4	2	0	1	2	39.3	0		1
598	28.578	27	0	0	0	0	0	0	4	6	7	2	3	4	0.5	0.5	0.5	0.5	0.5	0.5	4	4	1	0	1	1	39.1	0		0
599	19.4734	27	0	0	0	0	0	0	5	5	5	2	2	2	4	4	4	1.5	1.5	1.5	2	1	0	0	2	0	39.6	0		0
600	27.3438	27	0	0	0	0	0	0	7	7	7	1	1	1	0	0	0	0	0	0	4	4	0	0	0	0	40.1	0		1
601	29.0174	32	0	0	0	0	0	0	10	6	4	0	0	1	0	0	1	0	0	0	4	4	1	0	0	1	40.6	0		0
602	23.3355	22	0	0	0	0	0	0	10	10	12	2	2	2	0	0	0	0	0	0	1	4	0	0	0	0	40.3	0		0
603	21.9671	31	0	8	10	0	0	2	10	4	4	1	1	2	0	2	0	0	0	0	4	4	0	0	0	0	39.6	0		0
604	17.8926	27	2	2	0	0	0	0	6	6	8	1	1	1.5	1	1	0.5	1	1	0.5	4	4	0	0	0	0	39.3	0		0
605	24.0346	33	0	0	0	0	0	0	12	10	10	3	3	3	0	0	0	0	0	0	2	2	0	0	1	0	40	0		0
606	18.0662	31	0	0	0	0	0	0	1	1	1	1	1	1	0	0	2	0	0	2	1	4	1	0	2	1	38.1	0		0
607	18.0697	41	0	0	0	0	0	0	5	5	5	3	3	3	3	3	3	1.5	1.5	1.5	1	4	0	0	1	0	40.7	0		0
608	21.7993	28	4	4	2	0	0	0	7	7	7	3	3	3	0	0	0	0	0	0	1	4	0	0	0	0	39.7	0		0
609	18.0662	30	8	8	0	1	1	1	4	4	5	3	3	4	0	0	0	0	0	0	4	4	1	0	0	1	40.3	0		0
610	23.0469	35	3	3	3	0	0	0	5	5	5	2	2	2	0	0	0	0	0	0	1	4	1	0	1	1	39.1	0		0
611	25.1532	28	9	9	9	0	0	0	5	5	5	2	3	3	3	2	2	0	0	0	4	4	0	0	1	0	39.1	0		1
612	23.6128	34	8	6	6	0	0	0	10	10	4	2	2	2	2	2	2	1	1	0	4	4	1	0	0	1	41	0		1
613	24.3266	31	8	8	6	2	2	0	8	8	10	2	3	4	0.5	0.5	0.5	0	0	0	4	4	0	0	0	0	40	0		1
614	19.4734	32	2	2	2	0	0	0	8	8	8	2	2	2	3	3	3	1	1	1	4	4	0	0	1	0	41.3	0		0
615	23.3377	27	5	5	5	0	0	0	5	5	5	5	5	5	0	0	0	0	0	0	4	4	0	0	0	0	39.3	0		0
616	22.4609	26	8	8	8	0	0	0	10	10	10	3	3	2	0	0	0	0	0	0	4	4	0	0	0	0	41.3	0		0
617	24.4444	34	0	0	0	0	0	0	3	3	3	1	2	2	2	2	2	1	1	1	4	4	1	0	1	1	38.7	0		0
618	25.5859	41	0	0	0	0	0	0	0	0	0	0	0	0	1	2	1	1	2	1	4	4	2	0	2	2	39.4	0		1
619	21.2306	28	13	13	5	4	4	2	10	10	8	2	2	3	1	1	1	0	0	0	1	4	0	0	1	0	40	0		0
620	27.3438	33	1	1	1	1	0	0	2	1	1	2	1	1	0	0	0	0	0	0	4	4	1	0	0	1	39.3	0		0
621	20	34	0	0	0	0	0	0	4	4	4	3	3	3	1	1	1	0	0	0	2	4	1	0	1	1	38.4	0		0
622	19.563	23	0	0	0	0	0	0	3	3	3	1	2	2	4	4	4	1	1	1	4	4	1	0	0	1	40	0		0
623	22.6326	37	0	0	0	0	0	0	4	3	5	0.5	0.5	0.5	2	2	3	1	1	1	1	4	1	0	2	1	39.9	0		0
624	25.5937	31	0.5	0.5	0.5	0	0	0	3	4	3	1.5	2	2	0	0	0	0	0	0	4	4	1	0	1	1	39	0		1
625	26.9531	31	8	8	0	0	0	0	12	12	12	3	3	3	5	5	6	2	2	2	1	4	0	0	0	0	39	0		1
626	23.4375	28	8	8	0	0	0	0	8	8	8	4	4	4	0	0	0	0	0	0	4	4	0	0	1	0	39.3	0		1
627	20.202	28	8	8	4	2	1	1	6	5	5	3	2	2	3	2	2	3	2	2	4	4	0	0	1	0	41.1	0		1
628	24.841	29	0	0	0	0	0	0	5	5	5	1	1	1	0	0	0	0	0	0	1	4	0	0	4	0	40.1	0		0
629	23.6652	32	4	4	3	0	0.75	0.75	2	7	7	1.5	1.5	3	0	0	0	0	0	0	4	4	1	0	0	1	39.4	0		1
630	20.3125	24	0	0	0	0	0	0	12	12	12	4	4	4	2	2	2	1	0	0	2	4	0	0	0	0	39	0		0
631	20.7612	30	7	7	0	0	0	0	2	3	4	1	1	2	0	0	0	0	0	0	2	4	0	0	0	0	39.3	0		0
632	22.4609	29	0	0	0	0	0	0	6	6	6	1	1	2	0	0	0	0	0	0	4	4	1	0	0	1	39.4	0		0
633	25.9516	29	8	4	4	1	1	1	4	3	2	1	1	1	1	2	3	1	2	1	4	4	2	0	0	2	39.3	0		0
634	21.2585	32	8	2	0	0	0	0	8	8	8	2	2	2	3	3	1	0	0	0	4	4	0	0	0	0	40	0		1
635	20.7008	23	3	2	3	3	2	3	6	7	8	3	3	4	0	0	0	0	0	0	4	4	0	0	0	0	39.7	0		0
636	24.0238	31	2	2	1	0	0	0	5	5	5	1	1	1	0	0	0.5	0	0	0	4	2	0	0	1	0	41	0		0
637	26.0262	27	0	0	0	0	0	0	5	4	3	2	2	1	0	0	0	0	0	0	4	4	0	0	0	0	40.4	0		0
638	27.5482	28	0	0	0	0	0	0	4	4	3	1	1	1	0	0	0	0	0	0	4	4	0	0	1	0	38.6	0		1
639	22.8624	34	0	0	0	0	0	0	4	6	6	1	1	1	0	0	0	0	0	0	4	4	1	0	0	1	39.3	0		0
640	21.3333	27	0	0	5	0	0	3	4	4	4	4	4	4	3	2	2	3	2	2	4	4	0	0	0	0	40.1	0		1
641	20.83	32	6	6	4	2	1	1	2	2	1	0.5	0.5	1	0	0	1	0	0	1	4	4	1	0	0	1	40.9	0		0
642	24.4141	32	0	0	0	0	0	0	3	3	3	0.5	0.5	0.5	3	3	3	2	2	2	4	4	0	0	0	0	40	0		0
643	23.8751	30	0	0	0	0	0	0	3	4	2	1	1	2	0	0	0	0	0	0	4	4	1	0	0	1	39	0		0
644	19.3835	32	0	0	0	0	0	0	4	6	4	2	1	4	1	0	0	0	0	0	2	4	1	0	1	1	38.7	0		1
645	23.8357	27	8	8	0	0	0	0	14	14	16	2	4	6	0	0	0	0	0	0	4	4	0	0	0	0	40.1	0		0
646	29.7004	27	0	0	0	0	0	0	6	7	7	3	2	2	3	2	2	0	0	0	4	4	0	0	2	0	38.7	0		0
647	21.2306	29	0	0	0	0	0	0	8	10	10	4	6	6	0	1	1	0	0	0	4	4	0	0	0	0	40.1	0		1
648	22.8085	34	2	0	0	0	0	0	10	10	7.5	2	2	0.5	0	2.5	2.5	0	1.5	1.5	4	4	0	0	0	0	39.9	0		0
649	20.9644	29	6	6	4	0	0	0	5	5	7	2	2	3	1	1	2	0	0.5	2	4	4	1	0	1	1	38.9	0		1
650	22.8624	39	0	0	0	0	0	0	5	4	4	1	1.5	1	0	1	3	0	0	0	4	1	2	0	1	2	39	0		1
651	25.3685	32	2	2	2	0	0	0	6	6	6	3	3	3	1	1	1	1	1	1	1	4	0	0	0	0	40.1	0		0
652	20.7967	24	0	0	0	0	0	0	10	10	10	4	4	4	4	4	4	2	2	2	4	4	0	0	0	0	40.4	0		0
653	24.4922	34	0	0	0	0	0	0	10	6	4	5	3	2	0	0	0	0	0	0	3	2	0	0	1	0	40.4	0		1
654	21.2183	33	0	0	0	0	0	0	6	6	5	2	2	2	0	0	0	0	0	0	4	4	2	0	2	2	40	0		1
655	29.9967	36	0	0	0	0	0	0	0	3	0	0	1	0	0	0	2	0	0.5	0	4	4	1	0	0	1	39.9	1	1	1
656	23.0469	32	0	0	0	0	0	0	7	7	6	2	2	2	3	3	2	1	1	1	4	4	0	0	0	0	38	1	1	0
657	23.7332	32	0	0	0	0	0	0	6	6	5	1	1	1.5	2	2	1	1	1	1	4	4	1	0	1	1	34.9	1	1	1
658	22.9591	30	0	0	0	0	0	0	5	5	5	1	1	2	2	2	2	1	1	1	4	4	0	0	0	0	40.3	1	1	0
659	30.863	28	0	0	0	0	0	0	6	6	6	1	1	1	0	0	0	0	0	0	4	4	1	0	1	1	39.3	0		1
660	21.2306	35	6	6	6	0	0	0	4	4	4	1	1	1	0	0	0	0	0	0	4	4	1	0	0	1	40.3	0		0
661	19.0039	29	1	1	1	0	0	0	4	4	5	2	2	1	2	2	3	1	1	0.5	4	4	0	0	0	0	40.4	0		0
662	22.5827	27	8	8	8	0	0	0	2	2	2	2	2	2	0	0	0	0	0	0	1	4	0	0	1	0	38.4	0		1
663	20.7008	29	7	7	5	0	0	0	2	2	2	0	0	0	0	0	0	0	0	0	4	4	2	0	1	2	39.3	0		0
664	18.7305	24	2	1	1	0	0	0	6	6	6	2	2	2	1	1	1	1	1	1	4	4	0	0	0	0	38.7	0		0
665	19.0677	31	0	0	0	0	0	0	6	6	6	2	2	2	2	2	3	1	1	1	4	4	1	0	3	1	39.9	0		0
666	22.151	34	0	0	0	0	0	0	1	4	4	1	2	2	0	0	0	0	0	0	2	4	1	0	1	1	37.9	0		0
667	21.3382	35	6	6	6	0	0	0	3	3	2	0.5	1	1	0	2	2	0	1	1	4	2	0	0	0	0	35.1	0		1
668	24.4646	28	0.3	0.3	0	0	0	0	8	8	8	1	1	1	0	0	2	0	0	2	4	4	0	0	0	0	41.1	0		0
669	38.3906	27	0	0	0	0	0	0	3	3	3	1	1	1	2	2	2	1	1	0	2	4	1	0	2	1	38.3	1	0	0
670	25.7117	25	0	0	0	0	0	0	4	5	4	1	1	1	0	0.5	0	0	0.5	0	4	4	0	0	0	0	41.4	0		0
671	19.433	32	10	10	0	0	1	0	5	5	5	2	2	2	0	0	0	0	0	0	4	4	1	0	1	1	39.6	0		1
672	21.2953	28	8	8	8	0	0	0	5	5	5	3	3	3	0	0	2	0	0	1	4	4	0	0	0	0	40.1	0		1
673	17.6309	26	8	0	0	0	0	0	0	0	0	0	0	0	0	0	0	0	0	0	4	4	0	0	0	0	40.3	0		0
674	24.0346	35	2	2	2	0	0	0	4	4	4	1	1	1	0	0	0	0	0	0	4	4	3	0	2	3	36	0		0
675	22.3214	30	2	2	2	0	0	0	4	4	4	1	1	1	0	0	0	0	0	0	4	4	0	0	0	0	39.4	0		0
676	22.6562	27	6	6	6	0	0	0	7	7	7	3	3	3	1	1	1	0	0	0	4	1	0	0	0	0	39.7	0		1
677	31.6404	32	1	1	0.5	0.5	0.5	0	2	1	0.5	1	0.5	0	0.5	0.5	0.5	0.5	0.5	0	4	4	1	0	0	1	41	0		0
678	20.0391	27	0	0	0	0	0	0	12	12	15	3	3	3	0	0	0	0	0	0	4	4	0	0	0	0	41	0		0
679	21.6128	30	0	0	0	0	0	0	6	6	6	2	2	2	0	0	0	0	0	0	4	4	1	0	0	1	41	0		0
680	28.3737	38	0	0	0	0	0	0	4	5	4	2	2	3	0	0	0	0	0	0	4	4	0	0	0	0	40.9	0		0
681	19.052	35	8	6	0	3	1	0	8	5	2	3	2	1	0	2	2	0	1	2	4	4	1	0	0	1	40.3	0		0
682	17.7461	26	2	2	2	1	1	1	10	10	10	0	0	0	1	1	0	0	0	0	4	4	0	0	1	0	40.4	0		1
683	18.369	28	8	8	8	0	0	0	2	2	2	0.5	1	0.5	1.5	0	1	1	0	0.5	1	4	0	0	1	0	40.1	0		0
684	24.8358	24	8	8	8	0	0	0	8	8	8	4	4	4	3	3	3	2	2	2	4	2	0	0	0	0	39.4	0		0
685	17.9688	29	4	4	2	0	0	0	5	7	6	2	3	2	2	2	2	2	2	2	1	4	0	0	0	0	40.3	0		0
686	20.7666	29	3	3	3	0	0	0	8	8	8	2	2	2	0	2	0	0	0	0	4	4	0	0	0	0	40.4	0		0
687	22.8624	36	0	0	0	0	0	0	3	3	2	2	1	1	0	0	0	0	0	0	4	4	2	0	0	3	40.4	0		0
688	26.9127	31	0	0	0	0	0	0	8	8	7	2	2	1	1	4	2	1	1	1	4	4	0	0	1	0	40.3	0		1
689	19.5312	41	8	3	4	1	1.5	0	1	2	1	1	1	0.5	0	0	0	0	0	0	4	1	1	0	2	1	39	0		1
690	16.4155	34	0	0	0	0	0	0	4	6	8	2	2	2	0	0	0	0	0	0	4	4	1	0	1	1	38.1	0		0
691	20.202	20	0	0	0	0	0	0	8	8	8	2	2	2	0	0	0	0	0	0	1	4	0	0	1	0	40.9	0		0
692	26.2378	33	0	0	0	0	0	0	4	4	4	3	3	3	0	0	0	0	0	0	3	4	0	0	0	0	40.4	0		1
693	20.5761	27	4	3	2	1	0.5	0	9	8	6	3	2	1	3	1	0.5	2	1	0	4	4	0	0	0	0	41	0		0
694	27.0416	38	0	0	0	0	0	0	5	4	3	2	1	0.5	0.5	0.5	0.5	0.5	0.5	0.5	4	4	1	0	0	1	38.4	0		1
695	31.9922	27	0	1	0	0	0	0	6	6	6	1	1	1	0.5	1	1	0.5	1	1	4	2	0	0	0	0	39.9	0		0
696	35.1562	25	0	0	0	0	0	0	8	8	8	1	1	1	0	0	0	0	0	0	4	4	1	0	0	1	37.9	0		0
697	21.7555	37	0	0	0	0	0	0	6	6	6	1	1	1	1	1	1	1	1	1	4	4	0	0	0	0	38.6	0		1
698	22.6801	39	3	3	3	0	0	0	4	4	4	1	1	1	3	3	3	2	2	2	3	4	0	0	0	0	37.6	1	1	0
699	22.1453	33	8	8	8	0	0	0	6	6	6	2	2	2	0	0	0	0	0	0	2	4	0	0	1	0	40.3	0		0
700	25.3906	35	5	5	4	0	0	0	4	5	5	2	3	3	0	0	0	0	0	0	4	4	1	0	1	1	40.1	0		0
701	21.2306	32	8	8	8	0	0	0	10	10	10	2	2	2	0	0	0	0	0	0	4	4	1	0	3	1	39.4	0		1
702	20.83	29	0	0	0	0	0	0	10	11	11	3	3	3	0	0	0	0	0	0	4	4	0	0	1	0	39	0		0
703	23.8751	27	7	7	5	0	0	0	3	3	5	1	1	1	1	1	1	0	0	0	4	4	0	0	0	0	39	0		1
704	21.2084	35	8	8	8	2	1	1	2	2	2	0.5	0.5	0.5	0	0	0	0	0	0	2	2	0	0	2	0	39.3	0		0
705	19.2234	30	5	3	0.5	0.5	0	0	7	6	3	3	3	2	0	0	0	0	0	0	4	4	0	0	0	0	39.3	0		0
706	27.5482	28	0	0	0	0	0	0	8	8	8.5	3	3	2	0	0	0	0	0	0	4	4	0	0	0	0	40.3	0		0
707	20.4294	33	8	8	8	0	0	0	2	2	2	0	0	0	0	0	0	0	0	0	1	4	0	0	0	0	40.9	0		1
708	31.9922	32	0	0	0	0	0	0	0	0	0	0	0	0	2	1.5	3	2	2	3	4	4	1	0	2	1	40.3	0		0
709	22.0317	35	0	0	0	0	0	0	8	8	8	2	2	2	0	0	0	0	0	0	2	4	1	0	4	1	33.9	0		1
710	25.3906	29	8	8	8	1	0	0	5	5	5	2	2	3	3	3	4	3	3	4	4	4	0	0	0	0	40.6	0		0
711	20.7031	28	4	4	4	2	2	2	8	6	6	1	1	1	0	0	0	0	0	0	4	4	0	0	0	0	37.6	1	1	0
712	30.1103	32	0	0	0	0	0	0	6	6	5	2	2	2	0	0	0	0	0	0	4	4	1	0	0	1	39.1	0		0
713	18.4265	30	0	0	0	0	0	0	3	3	3	1	1	1	0	0	0	0	0	0	4	4	1	0	1	1	39.4	0		0
714	17.6254	35	0	0	0	0	0	0	5	7	6	1	2	2	0	0	0	0	0	0	4	4	1	0	1	1	37.4	0		0
715	23.0469	28	9	10	10	0	0	0	4	4	4	4	4	4	1	0	0	0	0	0	2	4	0	0	0	0	40.6	0		0
716	29.9404	28	0	0	0	0	0	0	4	3	4	1	1	1	0	0	0	0	0	0	4	4	1	0	1	1	40.1	0		0
717	27.5482	21	0	0	0	0	0	0	8	8	8	4	4	4	0	0	0	0	0	0	4	4	0	0	0	0	38.6	0		0
718	26.8136	29	5	1	1	0	0	0	10	10	10	1	1	1	0.5	0.5	0.5	0.5	0.5	0.5	4	4	0	0	0	0	37.3	0		1
719	28.5156	32	2	1	0.3	0	0	0	8	7	6	2	2	1	0	0	0	0	0	0	4	4	1	0	1	1	39.7	0		0
720	18.5178	29	8	8	0	0	0	0	8	8	8	2	2	2	0	0	0	0	0	0	4	4	0	0	0	0	40.9	0		0
721	21.7193	29	8	4	0	0	0	0	12	12	12	2	2	2	0	4	4	2	2	2	4	4	0	0	0	0	40.1	0		1
722	21.3039	43	0	0	0	0	0	0	8	8	8	1	1	1	0	0	0	0	0	0	1	4	0	0	4	0	38.7	0		0
723	20.83	26	0	0	0	0	0	0	8	6	10	2	3	3	0	0	1	0	0	0	4	4	0	0	1	0	40.3	0		0
724	23.4375	30	8	8	6	0	0	0	6	6	6	2	2	1	2	2	2	1	1	1	4	4	0	0	0	0	40.1	0		0
725	21.9098	40	0	0	0	0	0	0	5	4	3	2	1.5	1	1	0.5	0	1	0.5	0	4	4	2	0	4	2	40.1	0		1
726	20.7031	30	1	1	1	1	1	1	1	1	1	1	1	1	2	2	4	2	2	4	4	4	0	0	0	0	40	0		0
727	26.1593	30	0	0	0	0	0	0	6	6	3	1	1	0.5	3	3	1	3	3	0	4	4	2	0	0	2	39.4	0		1
728	20.3244	28	6	5	4.5	3	3	2.5	2	2.5	2	3	3	2.5	0	0	0	1	1	0	4	4	1	0	0	1	38.7	0		0
729	22.6562	34	8	8	0	3	5	0	8	8	8	1	1	1	2	3	3	2	2	2	4	4	1	0	0	1	38.9	0		1
730	17.3611	28	8	8	8	0	0	0	10	10	11	2	2	3	0	0	0	0	0	0	2	4	0	0	0	0	38.9	0		1
731	23.4375	27	0	0	0	0	0	0	3	3	2	1	1	1	0	0	0	0	0	0	1	4	2	0	0	2	41.4	0		0
732	21.875	26	0	0	0	0	0	0	12	12	12	4	4	4	0	0	0	0	0	0	4	4	0	0	0	0	39.9	0		0

## Sheet: legend
variable name	annotation
NO	No. of participants
pre-pregnancy BMI	pre-pregnancy BMI (kg/m2)
age	age (years)
total computer time 1	total daily exposure time of computer in first trimester of pregnancy (h/d)
total computer time 2	total daily exposure time of computer in second trimester of pregnancy (h/d)
total computer time 3	total daily exposure time of computer in third trimester of pregnancy (h/d)
computer time before sleep 1	exposure time of computer before nocturnal sleep in first trimester of pregnancy (h/d)
computer time before sleep 2	exposure time of computer before nocturnal sleep in second trimester of pregnancy (h/d)
computer time before sleep 3	exposure time of computer before nocturnal sleep in third trimester of pregnancy (h/d)
total smartphone time 1	total daily exposure time of smartphone in first trimester of pregnancy (h/d)
total smartphone time 2	total daily exposure time of smartphone in second trimester of pregnancy (h/d)
total smartphone time 3	total daily exposure time of smartphone in third trimester of pregnancy (h/d)
smartphone time before sleep 1	exposure time of smartphone before nocturnal sleep in first trimester of pregnancy (h/d)
smartphone time before sleep 2	exposure time of smartphone before nocturnal sleep in second trimester of pregnancy (h/d)
smartphone time before sleep 3	exposure time of smartphone before nocturnal sleep in third trimester of pregnancy (h/d)
total TV time 1	total daily exposure time of television in first trimester of pregnancy (h/d)
total TV time 2	total daily exposure time of television in second trimester of pregnancy (h/d)
total TV time 3	total daily exposure time of television in third trimester of pregnancy (h/d)
TV time before sleep 1	exposure time of television before nocturnal sleep in first trimester of pregnancy (h/d)
TV time before sleep 2	exposure time of television before nocturnal sleep in second trimester of pregnancy (h/d)
TV time before sleep 3	exposure time of television before nocturnal sleep in third trimester of pregnancy (h/d)
family history of hypertension	at least one of the parents being diagnosed with hypertension
family history of diabetes	at least one of the parents being diagnosed with diabetes mellitus
number of full term infants	number of full term infants
number of premature infants	number of premature infants
number of abortions	number of abortions
number of living children	number of living children
gestation week of termination	gestation week of termination (weeks)
HDP	diagnosis of HDP (0=no;1=yes)
(pre)elcampsia	diagnosis of pre-elcampsia or elcampsia (0=no;1=yes)
GDM	diagnosis of GDM (0=no;1=yes)
